# Supplementary material for: Land use efficiency of functional urban areas: Global pattern and evolution of development trajectories
Source: Habitat Int. 2022 May;123:None. doi: 10.1016/j.habitatint.2022.102543 (PMC9097785; doi:10.1016/j.habitatint.2022.102543)
Supplement: Multimedia component 1 [file mmc1.xlsx]

## Sheet: Desc
Global estimation of SDG 11.3.1 in functional urban areas Marcello Schiavina, Michele Melchiorri, Sergio Freire, Pietro Florio, Daniele Ehrlich, Pierpaolo Tommasi, Martino Pesaresi, and Thomas Kemper Supplementary material (S1)
	Functional Urban Areas SDG 11.3.1 related indicators derived from GHS-FUA
Description	This dataset gathers the statistics extracted from GHS-FUA layer (data package: GHS P2019).
	The Global Human Settlement Layer (GHSL) project is supported by European Commission, Joint Research Center and Directorate-General for Regional and Urban Policy. The GHSL produces new global spatial information, evidence-based analytics, and knowledge describing the human presence in the planet.
	The GHSL relies on the design and implementation of new spatial data mining technologies allowing to process automatically and extract analytics and knowledge from large amount of heterogeneous data including: global, fine-scale satellite image data streams, census data, and crowd sources or volunteering geographic information sources. Spatial data reporting objectively and systematically about t…
	The project produces thematic information and evidence-based analytical knowledge supporting the implementation of EU regional urban policy and the 4 international post-2015 frameworks, namely: Sustainable Development Goals, Global Urban Agenda, Climate Change and the Sendai Framework for Disaster Risk Reduction. Also, the project supports international scientific partnerships facilitating scienc…
	GHSL Website	http://ghsl.jrc.ec.europa.eu/
Version	1.0
Creation	2021-07-01
Last Update	2021-08-01
Owner	GHSL Team, JRC
Contact	GHSL Team (general)	JRC-GHSL@ec.europa.eu
	GHSL Data	JRC-GHSL-DATA@ec.europa.eu
Authors	Marcello Schiavina	marcello.schiavina@ec.europa.eu
	Michele Melchiorri	michele.melchiorri@eng.it
Usage	These data have been produced for GHSL project.
	Any use (or re-use) of these data shall properly cite the journal paper
Field		Description	Source	Access information
eFUA_ID		FUA Unique Identifier	# Schiavina, Marcello; Moreno-Monroy, Ana; Maffenini, Luca; Veneri, Paolo (2019): GHS-FUA R2019A - GHS functional urban areas, derived from GHS-UCDB R2019A (2015). European Commission, Joint Research Centre (JRC) [Dataset] doi: 10.2905/347F0337-F2DA-4592-87B3-E25975EC2C95 PID: http://data.europa.eu/89h/347f0337-f2da-4592-87b3-e25975ec2c95 # Schiavina, Marcello; Freire, Sergio; MacManus, Kytt (201…	# https://data.jrc.ec.europa.eu/dataset/347f0337-f2da-4592-87b3-e25975ec2c95 # https://data.jrc.ec.europa.eu/dataset/0c6b9751-a71f-4062-830b-43c9f432370f # https://data.jrc.ec.europa.eu/dataset/jrc-ghsl-10007
eFUA_name		FUA name (main Urban Centre name)
BpC1990		Built-up area per capita in m2 (ratio between the total sum of Built-up area in 1990 calculated within the FUA polygon and total number of population in 1990 calculated within the FUA polygon)
BpC2000		Built-up area per capita in m2 (ratio between the total sum of Built-up area in 2000 calculated within the FUA polygon and total number of population in 2000 calculated within the FUA polygon)
BpC2015		Built-up area per capita in m2 (ratio between the total sum of Built-up area in 2015 calculated within the FUA polygon and total number of population in 2015 calculated within the FUA polygon)
LUEt1		Land Use Efficiency (LCRPGR) SDG 11.3.1 indicator calculated in the period 1990 - 2000	derived from source data
LUEt2		Land Use Efficiency (LCRPGR) SDG 11.3.1 indicator calculated in the period 2000 - 2015
LUEdt		Land Use Efficiency (LCRPGR) SDG 11.3.1 indicator calculated in the period 1990 - 2015
AAPDEAdt		Abstract Achieved Density in Expansion Area calculated in the period 1990 - 2015 (ratio of the difference between population 2015 and population 1990 calculated within the FUA polygon and the difference between total sum of Built-up area in 2015 and 1990)
LUE_dy		Dynamic of LUE between 1990-2000 and 2000-2015 LUEt2 < LUEt1 a: was 0<LUEt1<1 is 0<LUEt2<1 improved from already good b: was LUEt1>1 is 0<LUEt2<1 was bad is good c: was LUEt1>1 is LUEt2>1 was bad is bad but improved LUEt2 > LUEt1 d: was LUEt1>1 is LUEt2>1 was bad and worsened e: was 0< LUEt1<1 is LUEt2>1 was good is bad f: was 0< LUEt1<1 is 0<LUEt2<1 still good but worsened

## Sheet: Data
eFUA_ID	eFUA_name	BpC1990	BpC2000	BpC2015	LUEt1	LUEt2	LUEdt	AAPDEAdt	LUE_dy
1	Herat	40.2082	27.2121	15.2663	0.423102	0.194809	0.30559	141970	a
2	Namibe	120.446	57.2532	21.2963	0.285056	0.0219781	0.155381	149922	a
3	Shkoder	104.904	109.59	120.688	1.43841	-1.24725	3.47016	2557.29	d
4	Madinat Zayed	277.548	240.53	118.805	0.850534	0.187308	0.535233	11322.7	a
6	Gyumri	59.9716	92.3607	123.09	-0.403147	-0.0588441	-0.24185	-48760.2	n/a
7	Mandurah	628.548	676.941	609.538	1.68093	0.531006	0.907649	1781.41	b
8	Innsbruck	155.234	155.722	148.081	1.06894	0.262764	0.585246	11273.8	b
9	Nakhchivan	90.835	85.7185	70.2769	0.485432	0.140559	0.253587	49583.8	a
10	Rugombo	26.0402	26.2625	15.2514	1.01607	0.313934	0.595109	88295.4	b
11	Bredene	217.744	244.439	240.545	22.7959	0.684972	2.76906	1576.57	c
12	Cobli	0.307705	0.473641	0.525092	2.62907	1.568	2.19743	1.09706e+06	c
13	Niangoloko	44.9959	54.7241	30.6032	1.36926	0.198054	0.692806	40221.2	b
14	Atwari	2.06611	1.68515	2.02651	0.109979	2.49723	0.94505	517410	e
15	Sofia	99.9782	104.438	99.683	1.52099	0.634603	0.986009	10159.6	b
16	Manama	343.727	277.76	141.512	0.25972	0.0486193	0.109587	43087.3	a
17	Nassau	361.883	352.312	281.287	0.805208	0.0884676	0.344904	9136.87	a
18	Banja Luka	66.0056	99.7785	128.959	-0.38551	-0.432818	-0.403257	-27092.3	n/a
19	Hrodna	104.791	103.911	102.314	0.888298	0.774204	0.833991	11583.1	c
20	Belize City	140.09	131.526	89.7384	0.78651	0.0594219	0.365485	24838.6	a
22	Cruzeiro do Sul	169.206	138.128	113.236	0	0.0464603	0.0235385	309084	n/a
23	Bridgetown	170.745	245.005	246.054	25.6129	2.31299	21.3839	226.764	b
24	Bandar Seri Begawan	123.47	106.494	82.9033	0.469142	0.131249	0.297331	33649.5	a
26	Maun	48.991	64.066	55.5159	3.33319	0.322618	1.383	13808.7	b
28	Victoria	330.8	322.946	296.747	0.716219	0.244682	0.44768	7138.64	b
29	Geneva	114.167	110.313	96.3877	0.605697	0.178248	0.326363	29277.9	a
30	Arica	53.4434	64.199	79.8752	3.5036	-1.0485	-11.0264	-1380.31	n/a
31	Kashgar	9.34882	8.97963	10.771	0.782676	2.01312	1.38803	71428.1	e
32	Danané	71.1036	70.8247	57.3569	0.981391	0.0868495	0.514049	30644.6	a
33	Limbé	52.7792	45.6804	32.0658	0.424601	0.0241392	0.18796	131291	a
34	Moanda	26.7159	43.053	51.523	19.4176	-0.0212343	-3.37983	-7897.47	n/a
35	Pointe-Noire	82.881	49.8814	58.2183	0.294372	-1.24585	0.457245	31924.9	n/a
36	San Andrés	73.8333	57.4536	46.5092	0	0.099929	0.0483138	356683	n/a
37	Moroni	63.69	48.0626	49.9008	0	1.21141	0.468499	38121.6	n/a
38	Mindelo	23.7514	17.0989	14.184	0	0.0759005	0.0289163	1.90633e+06	n/a
39	Barranca	120.816	109.897	112.169	0.611075	1.11467	0.824049	10449.1	e
40	Pinar del Rio	75.6826	83.4222	88.2222	6.77569	-6.87611	16.7164	731.293	d
41	Willemstad	479.887	564.517	513.639	-0.471729	0.314197	3.48417	577.897	n/a
42	Limassol	262.168	248.259	228.191	0.610331	0.209362	0.436917	9376.73	a
43	Pilsen	180.707	192.796	197.712	-2098.42	3.04097	8.30877	636.463	b
44	Heerlen	170.323	180.811	194.169	3.2321	-1.56823	-132.589	-41.4439	n/a
45	Djibouti	3.17591	3.00221	3.57547	0.604916	3.50148	1.55839	189916	e
46	Aalborg	291.908	287.057	280.202	0.532395	0.364444	0.445917	7842.73	c
48	Tinduf	159.014	155.244	83.8108	0.963221	0.26696	0.571108	16123.4	a
49	Santa Elena	173.746	145.547	106.003	0.38257	0.105112	0.229246	32666.6	a
50	Marsa Matruh‎	182.008	147.811	97.0571	0.314604	0.073571	0.170165	45249	a
51	Teseney	0.268984	0.554155	0.735838	7.25269	2.29005	4.00042	524290	c
52	Dakhla	135.744	93.1011	37.3797	0.389281	0.0509288	0.183239	84528.7	a
53	Los Cristianos	167.545	148.725	123.128	0	0.120075	0.0772148	90585.5	n/a
54	Tallinn	219.684	131.092	138.45	0.0591356	-1.24058	0.119551	48506	f
55	Asosa	11.4347	16.3957	12.7608	2.03488	0.390503	1.14448	71802.7	b
56	Turku	94.662	87.6523	83.0631	0.106424	0.452984	0.29118	38780.1	f
57	Suva	68.6898	58.636	58.0348	0	0.942443	0.500287	31771.1	#N/A
58	Brest	208.826	234.173	266.366	-0.556177	-0.255013	-0.3808	-11146.8	c
59	Port-Gentil	124.893	116.969	109.566	0.516896	0.210503	0.400777	21365.5	a
60	Londonderry/Derry	103.068	119.654	131.796	-0.521135	-0.397985	-0.470223	-18263.3	n/a
62	Dormaa Ahenkro	94.2875	101.789	70.6179	1.13418	0.128512	0.708032	17660.5	b
64	Kamsar	66.3293	67.1265	54.185	1.03318	0.120216	0.664897	25299.6	b
65	Les Abymes	187.224	209.592	242.487	-1.76775	-0.0878336	-0.479728	-9792.77	n/a
66	Serrekunda	188.869	160.45	91.0642	0.510394	0.0212778	0.199944	39416.5	a
67	Bissau	91.8251	82.7591	52.4093	0.704579	0.101426	0.348127	42537	a
68	Malabo	69.9112	54.4283	36.8997	0.28806	0.228924	0.253225	79989	a
69	Ioannina	69.5261	94.6584	104.319	4.00403	10.5925	4.59551	2528.04	d
70	Malacatán	29.9187	37.4801	28.945	1.99566	0.325381	0.945704	35990.9	b
71	Cayenne	253.253	230.121	206.997	0.341471	0.0898772	0.229651	19069.9	a
72	Georgetown	32.7601	35.8926	35.7094	3.03308	0.905304	1.87091	15611.4	c
73	Hong Kong	24.0918	22.9021	22.261	0.662352	0.537533	0.626099	69046.4	a
74	Santa Rosa	71.977	86.9491	65.3042	1.53243	0.325203	0.875133	16765.2	b
75	Rijeka	150.572	176.143	201.984	-0.347401	-0.418505	-0.379628	-15129.1	n/a
76	Jérémie	28.2954	23.0641	20.442	0.391073	0.234162	0.340946	123049	a
77	Sopron	178.36	169.566	150.765	0.703028	0.312881	0.507511	12059.2	a
78	Banda Aceh	169.066	177.679	173.739	1.61305	0.398414	1.23045	4740.57	b
79	Nakhatrana	2.19656	4.89462	9.69993	3.28735	7.18493	4.22258	44413.1	d
80	Galway	129.362	155.219	151.038	-8.01208	0.648732	3.69325	1933.7	b
81	Salmas	85.2048	61.4137	55.9066	0.339746	0.355655	0.343361	42838.4	f
82	Al Baaj	3.87392	4.01082	3.05404	1.12339	0.32051	0.651594	451165	b
83	Reykjavik	90.4632	95.2384	88.3811	1.46959	0.507185	0.910844	12284.3	b
84	Ashkelon	293.367	256.025	203.605	0.414268	0.0755928	0.239505	17239	a
85	Turin	94.1833	99.5389	102.534	-1.30707	-3.96785	-1.83734	-5537.98	c
86	Montego Bay	104.97	112.415	113.955	1.91434	1.3986	1.75292	5210.65	c
87	Saint Helier	235.833	216.948	190.452	0.246121	0.263036	0.256521	18453.5	f
88	Aqaba	169.682	125.612	79.7638	0.147173	0.0143138	0.0719143	122831	a
89	Otaru	154.292	167.083	186.366	-0.52693	-0.131114	-0.269928	-21865.9	n/a
90	Oral	153.42	187.048	195.019	-2.25219	1.41082	6.90225	834.905	n/a
91	Busia	11.57	10.4236	9.05924	0.793068	0.506204	0.689688	143545	b
92	Kerben	41.5184	55.0241	54.148	3.80533	0.856795	2.25005	9302.2	b
93	Poipet	1.3788	65.0447	33.3336	3.15934	0.29336	2.16646	28120.5	b
94	Seoul	48.3243	52.7243	51.4736	1.82265	0.801607	1.27822	15665	c
96	Luang Prabang	72.3466	63.5337	54.441	0.544985	0.438916	0.492916	32647.4	a
97	Tyre	124.199	109.044	63.4627	0.580876	0.185569	0.311436	37472.9	a
98	Monrovia	174.025	116.576	64.9144	0.112218	0.0507061	0.0766974	128550	a
100	Jaffna	96.5705	103.11	97.6155	1.72798	0.289473	1.06442	9674.75	b
101	Maseru	102.564	133.321	114.418	2.42109	0.265776	1.27844	7191.37	b
102	Klaipėda	118.87	140.404	200.881	-0.183525	-0.103725	-0.127856	-51064.4	n/a
103	Luxembourg	328.075	299.184	229.756	0.481049	0.206695	0.302165	12173.3	a
104	Liepaja	151.14	182.871	233.227	-0.467428	-0.205759	-0.308243	-17351.1	n/a
105	Zhuhai	17.8067	16.0222	13.1844	0.329742	0.225263	0.265492	247422	a
106	Guelmim	12.442	38.2632	35.9356	7.86197	0.613893	4.25094	10326.8	b
108	Bălți	106.85	128.221	161.189	-0.34394	-0.136077	-0.219739	-34833.2	n/a
109	Toliara	395.018	249.381	135.635	0.0854305	0.0271908	0.0531349	85681.1	a
110	Malé	52.6334	27.0616	15.131	0	0.0547963	0.0263247	1.43985e+06	n/a
112	Gostivar	87.2317	114.608	121.83	-5.25727	66.4084	-6.8257	-1416.24	n/a
113	Kayes	112.302	78.8263	40.2041	0.2397	0.0787586	0.141384	111520	a
114	Valletta	92.6269	155.146	153.617	8.85594	0.692874	6.16749	1339.37	b
115	Kyauktaw	1.10874	1.2972	1.59446	1.56813	-2.54707	2.66539	278791	n/a
116	Podgorica	165.19	179.134	157.872	2.03052	0.15548	0.801459	7732.34	b
117	Ulaanbaatar	92.8724	64.0092	36.5441	0.19338	0.0941616	0.136545	131793	a
118	Maputo	146.123	130.761	94.1906	0.618633	0.143116	0.348569	24862.3	a
119	Nouadhibou	99.63	76.8653	52.3598	0.470522	0.313146	0.386657	37216.6	a
120	Fort-de-France	94.1202	98.3094	110.506	51.5533	-0.10772	-0.532683	-18413.6	n/a
121	Port Louis	102.15	94.0421	104.572	0	26.7104	1.26986	7617.86	n/a
123	George Town	135.528	113.756	91.1562	0.298798	0.0406123	0.174777	51958	a
124	Mamoudzou	131.177	80.3945	60.2625	0	0.390702	0.191995	60783.1	n/a
125	Walvis Bay	2.87404	2.69836	2.15108	0.882723	0.629214	0.747862	550755	a
126	Nouméa	220.552	160.547	171.478	0	4.33644	0.253815	20349.2	n/a
127	Téra	0.841023	0.79113	0.744487	0.753837	0.84533	0.809887	1.5696e+06	f
128	Idiroko	93.6063	78.8014	71.6595	0.339121	0.749542	0.582438	21199.9	f
131	Bergen	171.148	174.803	157.783	1.26655	0.342932	0.654249	9313.51	b
132	Nepalgunj	11.7076	12.9762	12.5194	1.14261	0.891279	1.0638	77185.3	d
133	Dunedin	188.645	188.559	178.009	0.994279	0.247152	0.627706	8698.94	b
134	Salalah	158.85	193.495	131.479	2.7155	0.195288	0.682261	10222.1	b
135	Gwadar	29.5354	32.541	31.7231	3.46379	0.283412	1.95456	16703.4	b
136	David	181.527	194.242	171.199	1.55587	0.181217	0.787778	7209.38	b
137	Talara	16.4008	22.8187	24.6355	6.75013	-2.5962	12.2606	4024.89	n/a
138	Laoag	70.505	57.1593	49.4827	0.222485	0.088629	0.17301	98583.8	a
139	Mendi	0.677029	0.60615	0.468662	0.712088	0.503436	0.592272	3.06352e+06	a
140	Szczecin	129.136	137.548	154.936	-6.08587	-1.49464	-2.21673	-3187.58	d
141	Ponce	263.761	292.214	362.619	-7.5431	-0.255718	-0.730907	-4426.82	n/a
142	Dandong	31.3149	29.6083	25.3161	0.661451	0.0705998	0.363384	98132	a
143	Funchal	89.8482	80.6779	74.644	0	0.191977	0.0905953	135017	n/a
144	Concepcion	15.2084	14.3212	12.19	0.686269	0.116837	0.408518	180655	a
146	Doha	641.127	564.721	161.401	0.401	0.0439144	0.0936228	36471.5	a
147	Le Port	193.36	165.795	162.925	0	0.861119	0.387347	14585.6	n/a
148	Timișoara	87.7339	101.06	119.846	9.69406	-0.639604	-2.55564	-3809.22	n/a
149	Kaliningrad	112.444	122.707	134.573	-10.153	-1.27379	-2.70953	-2998.39	n/a
151	Tabuk	44.4678	47.5574	39.3792	1.44427	0.276415	0.705019	34016.1	b
152	Geneina	27.822	36.2679	40.5122	4.65086	-0.948191	24.7727	1194.74	n/a
153	Dakar	80.492	67.3486	50.4885	0.313021	0.315337	0.314453	50756	f
154	Singapore	60.871	49.2109	35.1863	0.186517	0.0610413	0.114057	192442	a
155	Honiara	30.8266	27.5016	55.2417	0.671084	2.60868	1.74733	13177.8	e
156	Freetown	63.1828	61.1261	39.5246	0.697487	0.239988	0.313254	65006	a
157	Ahuachapan	36.6214	55.2217	58.6092	3.07354	1.87258	2.76585	7652.97	c
159	Subotica	158.49	185.981	244.574	-1.09748	-0.274579	-0.490131	-10390.8	n/a
160	Raja	6.10236	9.5167	8.50995	5.65754	0.596419	1.89287	72229.7	b
162	Paramaribo	234.088	231.51	249.262	0.856329	-1.16474	2.46136	1681.27	f
163	Bratislava	168.919	182.424	206.078	-1.04504	-0.380008	-0.578576	-9267.75	d
164	Ljubljana	210.728	203.457	183.23	0.4068	0.179247	0.251367	20273.2	a
165	Gothenburg	213.637	206.726	187.722	0.5432	0.306335	0.387147	12918.5	b
167	Latakia	90.7976	79.0095	82.4204	0.344429	3.07397	0.58367	19834.6	e
168	Lere	2.11818	1.85823	1.32621	0.559982	0.114308	0.309794	1.95947e+06	a
169	Cinkassé	8.1958	7.67135	6.02577	0.815824	0.360529	0.582454	247962	a
170	Chiang Mai	122.116	118.767	109.602	0.869467	0.511606	0.713573	12148.7	b
171	UNNAMED	7.13737	13.3966	12.4506	4.29707	0.74213	2.17149	47192.2	b
172	Turkmenbashy	63.3849	57.8875	54.5687	0.347944	0.127909	0.275924	61725	a
173	Dili	150.361	101.382	49.2311	0.0813119	0.0167671	0.0405625	302958	a
174	Port of Spain	169.397	186.533	196.839	-1.01091	-0.367696	-0.720993	-7596.73	n/a
175	El Kef	42.6205	78.7801	80.421	10.7123	1.62011	7.57991	2204.81	c
176	Edirne	162.606	168.099	148.088	1.13276	0.373702	0.793349	8148.48	b
178	Kilima Hewa	140.452	116.841	77.9883	0.329455	0.0100003	0.138413	70353.8	a
179	Kasese	38.1269	64.3274	46.2926	3.08345	0.177295	1.29811	18118	b
180	Uzhhorod	115.389	132.248	149.67	-22.121	-2.51055	-5.32116	-1427.27	n/a
181	Concordia	131.35	129.194	125.029	0.829582	0.394212	0.673793	11587.2	a
182	Honolulu	208.319	174.772	157.252	0.0893256	0.0484418	0.0743875	74558.4	a
183	Khujayli	58.9569	69.7499	76.9494	1.25185	1.39465	1.29064	11243.2	d
185	Dien Bien Phu	79.2143	59.2322	43.3226	0.115172	0.0430582	0.0792068	219369	a
186	Pejë	118.993	115.941	109.474	0.701512	0.387201	0.538603	16283	a
187	Nicosia	321.043	305.565	288.016	0.661279	0.326336	0.535434	6151.89	a
188	Harad	0.80086	3.41392	3.55249	4.22577	1.12563	2.94436	168292	c
189	Cape Town	195.885	153.564	110.523	0.263966	0.0752357	0.166171	41684.6	a
190	Mongu	28.9957	37.7169	41.8272	3.20593	2.19386	2.77994	10207.6	c
191	Bulawayo	15.3748	18.2995	19.1397	-9.12658	-1.79819	-5.58962	-10414.6	n/a
192	Guzarah	3.8247	3.00307	10.9433	0.755207	2.19347	1.5075	83545	e
193	Cabinda	1410.35	332.454	44.0365	0.171275	0.0136636	0.0861174	79652.2	a
194	Durrës	144.543	189.779	153.343	1.95821	0.115273	1.11256	6020.98	b
195	Abu Dhabi	283.039	245.653	121.821	0.333924	0.0505627	0.113909	49057.4	a
196	San Juan	63.638	74.7313	74.2957	3.03425	0.925901	1.98069	7320.26	b
197	Vanadzor	46.9064	66.9638	84.9348	-0.255291	-0.378065	-0.301727	-52922.7	n/a
198	Rockingham	473.452	502.722	427.093	1.49051	0.283152	0.705346	3160.89	c
199	Salzburg	183.131	186.442	186.506	1.60057	1.00893	1.26579	4274.25	c
200	Ganja	81.5118	92.5615	90.5054	4.3971	0.659129	2.01296	5776.01	b
201	Gatumba	28.2745	32.4839	20.5748	6.97626	0.0299145	0.356474	117342	b
202	Bruges	280.895	333.85	348.643	-1.79125	-0.716921	-1.47989	-2158.47	n/a
203	Tanguieta	13.7362	12.9499	11.0379	0.791745	0.428492	0.611251	133961	a
204	Banfora	97.6781	95.4023	67.2037	0.914516	0.111316	0.441907	28351.9	a
205	Thakurgaon	11.1842	9.19258	9.5361	0.0605228	1.3078	0.513878	189053	e
206	Pleven	118.036	148.794	198.708	-0.204533	-0.128265	-0.160948	-40901.8	n/a
208	Brest	103.561	130.623	128.401	3.68155	0.816848	2.1928	3934.44	c
209	El Alto [La Paz]	74.2265	82.4844	75.453	1.80288	0.393186	1.05891	12614.1	b
212	Kanye	81.6285	99.8568	94.2604	2.60103	0.436147	1.63057	6966.5	b
213	Bouar	60.8776	63.9283	51.0204	1.22305	0.068792	0.617173	29232.9	b
214	Nanaimo	466.24	490.88	441.045	1.48027	0.291225	0.784906	2812.54	b
215	Lausanne	187.829	175.799	155.728	0.303898	0.310841	0.308405	19011.5	a
216	Iquique	35.3453	29.3662	21.5604	0.444852	0.154569	0.293139	125888	a
217	Artush	15.2258	18.5326	19.5201	1.81791	1.22717	1.52995	37453.4	c
218	Man	118.38	99.3777	77.872	0.464868	0.227147	0.348123	30372.3	a
219	Mamfe	12.899	16.7437	16.8985	3.41198	1.09426	2.31214	29070.9	c
220	Tshela	7.82898	10.1932	13.3297	-1.16459	-0.694443	-0.898968	-108959	n/a
222	Tumaco	1.88075	1.61621	1.51615	0.216145	0.0656838	0.17683	3.35821e+06	a
223	Fomboni	4.7027	3.63975	6.39543	0	10.4329	1.973	91318.7	n/a
224	San José	121.936	123.682	114.167	1.07282	0.435418	0.804699	10550	b
225	Havana	71.6827	81.7583	89.9916	-59.16	-0.773058	-3.0402	-4090.89	n/a
226	Nicosia	300.844	282.838	245.624	0.659072	0.187078	0.428063	8630.64	a
227	Ústí nad Labem	137.937	149.262	167.39	-0.637948	-0.624083	-0.629708	-10454.7	n/a
229	Aarhus	243.754	231.237	207.743	0.475532	0.247375	0.341802	13029.5	b
230	Barahona	43.6764	60.147	62.918	3.79446	3.5083	3.75567	5030.95	c
231	Bashar	127.719	112.947	91.9784	0.524238	0.210557	0.366858	25394	a
232	Manta	114.947	109.946	97.0952	0.755699	0.265346	0.51951	18288.9	a
233	Alexandria	60.8502	55.5435	45.3839	0.510346	0.225881	0.344392	55660.9	a
234	Barentu	0.268984	0.554155	0.735838	2.69333	1.54103	2.05825	971074	c
235	Boujdour	41.745	45.6221	34.7242	1.38141	0.287924	0.701149	37761.4	b
236	Puerto de la Cruz	37.5882	33.3661	27.6352	0	0.0845447	0.0535498	581955	n/a
237	Tartu	190.087	113.23	122.733	0.0338877	-0.60534	0.0999115	66168.5	e
238	Beigi	2.06582	2.47709	2.28715	1.42088	0.779978	1.12819	404903	b
239	Oulu	194.559	188.485	174.22	0.658655	0.360682	0.488869	11126.9	a
240	Lorient	288.905	306.538	326.148	-0.88921	-0.477473	-0.653558	-4985.26	c
241	Libreville	108.719	92.2874	74.4518	0.258037	0.0813253	0.167169	67047.7	a
242	Belfast	163.017	174.444	175.872	-1.08759	1.36545	-6.48357	-910.742	c
244	Berekum	91.0254	126.013	96.9736	1.77775	0.351172	1.07702	9838.69	b
245	Boké	77.3966	93.3863	72.7564	1.45298	0.206549	0.915214	14612.7	b
247	Bafatá	56.4955	50.9586	38.8596	0.358296	0.0721567	0.173715	123880	a
248	Bata	145.764	123.432	83.1726	0.518134	0.108972	0.288131	32273.5	a
249	Patras	121.399	137.386	154.421	7.94485	-0.477045	-2.92342	-2495.37	n/a
250	Coatepeque	39.6059	44.5732	34.9301	1.44899	0.260577	0.788097	34303.6	b
251	Sparendaam [Paradise]	86.5344	93.1408	89.8827	2.52992	0.232021	1.40194	8085.03	b
252	Tung Chung	36.1905	32.0064	30.0847	0.238762	0.149164	0.210918	144001	a
253	Barrio El Centro	143.536	138.859	115.866	0.956708	0.619174	0.827356	9559.83	a
254	Zadar	230.543	243.54	236.147	-3.75187	0.339894	1.68324	2545.93	n/a
255	Les Cayes	82.2201	63.333	52.6245	0.286227	0.172945	0.243198	63366.2	a
256	Szombathely	146.359	160.866	182.092	-1.1759	-0.151296	-0.44585	-13749.5	n/a
257	Sigli	57.455	69.0617	81.4028	12.3544	-0.303524	-2.1696	-6727.1	n/a
258	Mithapur	30.6989	41.421	42.3663	2.08983	1.2076	1.83982	14853.8	c
259	Cork	134.148	145.797	149.729	-1.33095	3.06507	-3.8124	-1850.24	b
260	Khoy	56.0884	56.5339	71.9708	1.02634	-0.555152	2.71777	5758.92	n/a
261	Sinjar	61.1133	66.9779	71.5648	3.0363	1.21403	1.44535	10402.6	c
262	Ashdod	144.652	132.848	102.867	0.700371	0.051897	0.384526	21552.2	a
263	Sanremo	329.68	340.864	316.262	1.97989	0.072539	0.638107	4854.87	b
264	Mandeville	72.2142	88.021	101.975	-23.2576	-1.07133	-3.35704	-3461.94	n/a
265	Irbid	154.736	160.304	117.505	1.10731	0.310596	0.6471	11629.4	b
266	Sapporo	113.067	121.464	134.724	-2.17058	-0.370115	-0.784314	-10332.1	n/a
267	Atyrau	104.751	144.62	147.132	-1.20092	1.51451	-2.00479	-4011.45	n/a
270	Sisophon	58.3841	78.5208	89.0258	2.62175	-0.691656	4.88859	2805.73	n/a
271	Dongducheon-si	188.914	174.416	135.088	0.767832	0.434231	0.57845	11011.9	a
273	Vientiane	102.159	108.093	89.4953	1.18598	0.393725	0.784799	13406.6	b
274	Saida	146.872	124.64	70.8024	0.386497	0.0767333	0.170899	59194.8	a
275	Kakata	26.5091	28.1704	30.3301	1.22293	2.6298	1.42348	24668.5	d
276	Al Zawiyah	304.87	304.396	279.515	0.97558	0.132241	0.463867	7391.27	b
278	Šiauliai	109.192	137.067	195.939	-0.363506	-0.0931259	-0.18446	-37427.7	n/a
279	Riga	89.6151	104.687	135.018	-0.205481	-0.174167	-0.18585	-49151.5	n/a
280	Coloane	64.2109	48.766	29.6514	0.290913	0.235693	0.256316	93212.7	f
281	Tiznit	28.3772	45.4134	53.8604	-13.4126	-0.819102	-4.06965	-6220.64	n/a
282	Chișinău	142.253	157.185	164.029	-21.9101	19.6255	-67.863	-96.3871	c
283	Mahajanga	97.1973	58.0525	29.06	0.125792	0.0737144	0.0966849	209278	a
284	Ensenada	211.488	167.215	126.214	0.183802	0.11696	0.148685	41785.3	a
285	Tetovo	93.7125	127.764	131.68	3208.48	2.37924	16.4734	543.499	c
286	Kita	46.8205	62.9517	40.8784	2.4394	0.0322269	0.79178	29059.1	b
287	Sittwe	9.87452	10.5755	13.6633	1.21251	-2.18527	2.34026	36388	n/a
288	Chibuto	190.295	177.691	148.918	0.560324	0.206315	0.352118	16958.7	a
289	Nouakchott	176.819	126.825	74.4346	0.233886	0.159989	0.189998	48007.3	a
291	Alor Setar	158.561	171.826	163.613	1.46595	0.528172	1.11354	5571.28	b
292	Windhoek	52.9249	50.0426	35.7906	0.875241	0.325941	0.586538	40133.8	a
293	Tillabéri	0.264925	0.451475	0.595826	4.09913	2.25971	3.06634	778341	c
294	Meko	26.9244	35.5449	40.6951	2.38907	1.46978	1.84647	15977.9	c
295	Chinandega	34.0399	49.4037	60.6469	8.07878	-1.30948	-14.9706	-1452.44	n/a
296	Rotterdam [The Hague]	209.622	225.29	220.853	2.28396	0.688445	1.43499	3236.73	c
298	Stavanger	284.482	277.771	235.91	0.79672	0.221645	0.428002	9051.81	b
300	Christchurch	292.632	304.062	309.734	2.19726	3.96569	2.4855	1335.96	c
302	Chib	0.0671807	0.62839	0.735822	-60.2712	4.77443	450.503	7938.51	n/a
303	Colón	141.005	165.786	158.395	1.80756	0.777537	1.28682	5176.66	b
304	Paita	46.6897	40.6874	28.3616	0.663334	0.183216	0.413933	68056.1	a
305	Vigan	33.9076	33.0552	29.5618	0.920127	0.474783	0.741909	42798.1	a
306	Mount Hagen	14.3788	11.2142	9.10607	0.0675849	0.328631	0.207972	425805	f
308	Río Piedras [San Juan]	227.759	233.642	259.132	1.61689	-0.194599	-1.84626	-2229.04	n/a
309	Tǒktaedonggok	28.0877	27.0765	23.4373	0.833898	0.246015	0.560874	69827.3	a
310	Lisbon	108.374	121.385	119.949	2.84075	0.669038	2.04043	4293.1	c
312	Gaza	145.31	101.646	67.0138	0.24719	0.0583291	0.156086	67166.4	a
313	Al Khor	215.634	292.297	102.766	-2.42249	0.189573	0.382885	18455.3	b
314	Le Tampon	194.857	155.137	175.208	0	3.23142	0.623713	8694.82	n/a
315	Arad	99.6248	123.946	168.106	-1.78414	-0.155792	-0.529201	-14653	n/a
316	Murmansk	65.3995	76.331	98.5352	-0.181997	-0.174108	-0.17707	-70696	n/a
318	Al Qurayyat	86.003	76.5845	66.1013	0.539381	0.50809	0.522389	25622.8	f
319	For Baranga	5.16166	13.5724	18.7835	-25.7463	-0.905397	-5.24968	-18461.1	n/a
320	MBour	45.8181	67.2062	51.2076	1.88161	0.303522	1.13482	18046.4	b
322	Mahera	141.278	147.696	100.103	-4.49975	0.0106178	0.105248	80384.6	n/a
323	Sonsonate	54.9003	58.6395	59.8172	1.61299	1.19594	1.41045	12349.8	d
325	Novi Sad	157.019	154.596	155.121	0.892961	1.02886	0.953728	6720.11	d
326	Aweil	0.949729	1.47398	1.9285	-1.63306	-1.27154	-1.4831	-496200	n/a
327	Trnava	158.203	171.728	196.97	-0.948657	-0.258491	-0.450809	-12575.6	d
328	Maribor	166.648	179.371	193.338	-0.213427	-0.373376	-0.289215	-19272.6	n/a
329	Helsingborg	317.497	306.249	281.898	0.453396	0.407008	0.421889	7934.43	b
330	Manzini	67.2772	100.637	93.9755	2.71866	0.721442	1.696	7283.83	b
331	Jablah	113.994	101.471	109.902	0.308124	-19.1443	0.77738	11497.8	e
332	Bol	9.27092	10.8086	8.02777	1.69976	0.0673243	0.732486	159134	b
333	Dapaong	1.58701	1.67762	1.48228	1.16593	0.666673	0.903295	724543	b
335	Shahrinav	147.481	149.354	108.792	1.14722	0.0301328	0.262331	30293.3	b
336	Balkanabat	48.9176	45.0176	42.4882	0.356141	0.351294	0.354161	62042	f
337	San Fernando	172.518	201.901	217.895	-1.47	-0.372921	-0.958964	-5378.72	n/a
338	Jendouba	24.4504	47.9399	55.1461	34.8491	-3.31882	-63.8913	-415.066	n/a
339	Çanakkale	204.659	169.673	108.914	0.614748	0.147229	0.373269	18601.5	a
341	Murubona	22.6464	24.5408	17.4502	1.30136	0.183592	0.619065	82235.9	b
342	Fort Portal	14.7538	17.5308	13.262	1.7844	0.233311	0.817424	87868.7	b
343	Mukachevo	194.501	202.261	202.034	2.64296	0.94564	1.85395	2720.46	c
344	Paysandú	176.797	168.22	159.81	0.598319	0.328834	0.495465	12022.5	a
345	Santa Maria	388.481	349.12	340.967	0.395544	0.683684	0.481145	5722.18	e
346	Nukus	58.9569	69.7499	76.9494	1.20617	1.22156	1.21159	11892.5	d
347	Cúcuta	131.532	114.893	81.1513	0.499784	0.101806	0.265471	37073.5	a
348	Lào Cai	11.3209	30.3823	38.9408	6.00854	-2.92605	10.2268	4315.47	n/a
349	Gjakovë	111.25	123.11	120.905	13.6198	0.775582	1.93952	4441.63	b
350	Hodeidah	38.0666	29.6414	20.1194	0.372142	0.0607681	0.213744	173508	a
351	Atlantis	13.5436	15.9425	27.947	1.48071	2.55493	2.0345	23725.7	d
352	Zambezi	8.70305	7.39641	4.73764	0.616378	0.184608	0.373296	431386	a
353	Gweru	56.7943	57.422	53.5556	1.07625	0.579015	0.810433	22403.9	b
354	Shindand	2.03131	1.77885	1.71598	0.795025	0.926526	0.851654	638122	f
355	Soyo	101.456	35.0061	12.5436	0	0	0	#DIV/0!	n/a
356	Vlora	157.891	148.255	138.108	0.653337	0.107681	0.487285	13927.4	a
357	Dubai	314.125	183.502	58.9889	0.124911	0.0646338	0.0848943	98990.3	a
358	Mendoza	81.6069	86.7724	79.9095	1.62177	0.307063	0.903408	13712.3	b
359	Yerevan	61.8824	79.0041	81.5036	-0.897276	-11.2204	-1.09768	-12826	n/a
360	Perth	529.032	499.577	406.535	0.483563	0.0908729	0.219893	9850.53	a
361	Linz	205.88	216.34	213.471	3.32584	0.672807	1.58299	3012.58	c
362	Sheki	90.947	120.53	124.796	-3.01276	2.11668	-7.10554	-1316.87	n/a
363	Bujumbura	96.6756	87.7897	42.339	0.780605	0.0582211	0.31977	51612.1	a
365	Natitingou	30.1382	28.3923	23.93	0.787847	0.405692	0.594614	63169.6	a
366	Bobo-Dioulasso	166.544	133.778	78.757	0.474934	0.102155	0.256559	35392	a
367	Panchagarh	4.03509	3.25558	4.23312	0.0628967	4.41598	1.1566	208924	e
368	Plovdiv	63.3796	74.9402	85.2581	-1.36982	-0.489042	-0.884852	-15377.4	n/a
370	Baranovichi	183.856	205.815	229.304	38.5107	-1.50329	-4.49986	-1080.92	n/a
371	Caranavi	5.21865	6.96075	6.60664	2.61483	0.700903	1.6682	101153	b
373	Lobatse	49.6803	59.0071	49.9012	1.87654	0.314355	1.01007	19880.7	b
374	Carnot	40.2021	40.5227	33.6086	1.03561	0.155658	0.597074	45805.6	b
375	Vancouver	293.762	266.473	220.948	0.45549	0.260334	0.341157	11584.7	a
376	Montreux	122.675	133.744	118.276	2.00795	0.348502	0.866886	9584.08	b
377	Antofagasta	15.7264	13.8899	12.4793	0.654998	0.638478	0.64754	111385	f
378	Tacheng/Sawesek	22.3532	97.9984	93.9668	5.39545	0.898468	2.91461	6325.97	c
379	Guiglo	98.584	96.5519	77.7954	0.92731	0.23818	0.584563	19708.1	a
380	Tiko	52.5898	45.5284	31.9601	0.588712	0.150577	0.350796	71035.9	a
381	Lemba Village	6.73393	11.4566	16.9162	23.7442	30.468	26.1744	3446.59	d
382	Nkayi	18.3087	7.71441	5.40855	0.227611	0.201057	0.220062	502123	a
383	Ipiales	21.8458	21.536	18.2842	0.943731	0.353934	0.649106	77561.8	a
386	Larnaca	387.932	336.371	287.585	0.255136	0.191468	0.223109	13498	a
387	Kladno	183.526	201.08	224.73	-0.608535	-0.507987	-0.551731	-8929.09	c
388	Mönchengladbach	172.329	192.215	208.154	9.4097	-1.13023	-6.73719	-782.835	n/a
389	Odense	292.398	302.319	323.92	-19.3061	-1.7032	-2.76764	-1173.8	c
390	San Juan de la Maguana	34.9683	52.7542	61.9901	6.36296	-1.68028	35.736	592.435	n/a
391	Maghnia	73.8353	86.3085	85.8215	1.76112	0.966958	1.39974	8924.26	b
392	Portoviejo	43.9955	54.5808	47.5763	2.22188	0.22728	1.22092	17856.8	b
393	Idku	98.8347	91.6318	69.7026	0.617727	0.021504	0.268668	45240.3	a
394	Keren	0.285474	0.772409	1.31475	7.05618	2.24164	3.57663	386524	c
395	Santa Cruz de Tenerife	58.7635	52.1628	41.9994	0	0.0459127	0.0301155	671740	n/a
396	K'Idame Gebeya	1.66784	1.8727	3.71469	1.39505	2.94562	2.24095	167431	d
397	Tampere	102.324	112.072	114.479	3.46136	1.26342	1.95424	4720.24	c
398	Saint-Brieuc	336.763	345.743	354.704	7.4234	4.50814	5.5566	520.626	c
399	Moanda	33.3268	22.6576	9.96842	0.0193359	0.0513257	0.0413277	1.41681e+06	f
400	Bangor	212.564	221.243	219.726	-1.90703	0.84935	2.03944	2268.53	n/a
401	Zugdidi	76.7561	116.595	210.837	-0.032825	-0.00978389	-0.0191912	-426583	n/a
402	Wa	49.0464	83.4468	83.8665	5.74364	1.04807	3.47899	4386.19	b
403	Sangarédi	85.914	64.4999	36.0182	0.549733	0.0932175	0.320434	59587	a
404	Brikama	228.256	161.916	76.2875	0.357321	0.0203117	0.158561	51152.9	a
405	Gabú	86.7493	76.4156	48.9893	0.585858	0.0739836	0.27334	57465.9	a
406	Larissa	125.092	129.759	139.17	1.68903	-4.93628	3.57827	2116.27	n/a
407	San Pedro Sacatepéquez [San Marcos]	72.2505	67.0663	52.1283	0.660185	0.152626	0.367959	44710.2	a
409	Siguatepeque	97.6592	128.013	91.9965	1.72739	0.214967	0.924668	11452.6	b
410	Zagreb	136.417	152.3	155.707	-2.52613	2.13605	-10.2496	-669.025	n/a
411	Petit-Goâve	103.304	76.1912	19.9194	0.681606	0.0550371	0.307197	87905.4	a
412	Győr	209.924	239.54	286.426	-2.71978	-0.667747	-1.17806	-3460.61	n/a
413	Meulaboh	19.6951	32.9742	51.0821	-1.28764	-0.0488898	-0.483172	-66113.3	n/a
414	Dwarka	30.6989	41.4376	42.3978	66.1334	1.21952	3.96298	6943.7	c
415	Dublin	177.586	181.815	167.014	1.81868	0.387575	0.633355	9174.36	b
417	Urmia	100.873	72.9175	53.5158	0.537758	0.240401	0.428594	33096.9	a
419	Tel Aviv	145.5	118.724	94.5575	0.24218	0.15284	0.197487	43670.3	a
420	Asti	116.698	123.986	125.414	18.7388	1.33446	2.91286	2836.5	c
421	May Pen	97.3953	107.074	109.99	3.74887	-3.80031	5.21275	1851.79	d
422	Al Salt	79.5141	116.462	93.6536	2.36679	0.410567	1.25218	9163.41	b
423	Sasebo	151.006	168.075	197.737	-0.337921	-0.180523	-0.238387	-24321.2	n/a
424	Aktau	27.2735	155.147	105.565	4.43059	0.409015	2.16847	7071.86	b
425	Bungoma	16.2989	17.0205	14.7331	1.1506	0.518166	0.827996	78288.5	b
426	Kara-Balta	5.83242	40.0791	201.139	2.49007	-76.8526	3.78173	3608.68	d
427	Battambang	73.9565	77.4396	81.6249	1.20531	-0.681224	1.5116	8497.66	n/a
429	Kuwait City	170.695	196.124	101.905	-0.875541	0.0432562	0.154731	49747.5	n/a
431	Beirut	138.61	112.932	55.9946	0.326543	0.0548037	0.133805	88683	a
432	Buchanan	354.478	279.414	206.075	0.0174328	0.00574591	0.010907	343492	a
433	Tripoli	272.861	262.987	244.368	0.754906	0.34199	0.579016	6701.04	a
434	Colombo	84.2126	82.4725	80.5296	0.764419	0.729854	0.747174	16261.6	f
435	Kaunas	122.627	143.148	200.339	-0.338516	-0.145979	-0.200408	-32048.5	n/a
436	Daugavpils	129.256	147.465	175.888	-0.28686	-0.112725	-0.181105	-36721.1	n/a
437	Essaouira	50.1001	54.9595	57.6189	7.62335	-0.214424	-4.6081	-4036.9	n/a
438	Rybnitsa	335.858	282.613	210.53	0.0607488	0.0124612	0.0308745	122986	a
439	Antsirabe	23.6107	26.6946	23.7271	1.57786	0.579618	1.00998	41823.6	b
440	Tijuana	167.387	150.627	127.589	0.590758	0.377674	0.4824	14309.8	a
441	Skopje	97.1428	100.978	102.119	2.99884	1.23052	1.73343	5789.84	c
443	Minbya	0.636461	0.603011	0.859454	0.66843	-1.04686	-28.1653	-47837.5	n/a
444	Xai-Xai	52.211	99.8871	94.2488	3.60001	0.704773	2.32336	5918.02	b
446	Lilongwe	55.6637	91.1885	49.458	2.73959	0.174406	0.884656	21746.5	b
447	Bukit Mertajam	250.475	221.622	165.641	0.556085	0.0194135	0.277807	17895.7	a
448	Niamey	68.8862	67.9992	47.0696	0.95501	0.156197	0.47401	37678.4	a
450	León	53.1394	73.1195	87.1443	5.55703	-5.78308	12.1983	1190.33	n/a
452	Trondheim	123.68	117.992	118.45	0.568045	1.01926	0.860716	9608.89	e
454	Wellington	178.77	162.604	138.809	0.364508	0.13908	0.24007	26558	a
455	Al Ain	60.7687	80.8487	70.548	-3.33523	0.265117	2.24768	6778.53	n/a
456	Turbat	0.440067	2.80637	3.2085	46.073	2.51388	16.3337	43062.3	c
458	Sullana	18.5127	27.8	27.2909	3.07784	0.830392	2.27396	19253.1	c
459	San Fernando	52.6889	58.2306	58.9048	1.47973	1.17553	1.40693	12719.3	b
460	Kundiawa	2.33185	1.84065	1.58904	0.196736	0.58351	0.407582	1.2932e+06	f
461	Gorzów Wielkopolski	135.253	147.621	170.279	-0.915182	-0.937342	-0.928862	-7094.64	d
462	Caguas	294.028	284.283	293.912	0.752915	1.582	0.997955	3408.7	d
463	Ryongchon	11.8749	11.8159	10.5455	0.969269	0.352727	0.648376	138204	a
465	Asuncion	146.909	138.205	114.661	0.742652	0.216343	0.478967	16203.5	a
466	Tulkarm	134.933	130.011	110.639	0.861345	0.485021	0.658529	12527.4	a
468	Saint-Denis	165.44	143.081	148.737	0	2.31222	0.390959	16323.2	n/a
469	Oradea	107.854	121.192	154.242	-1.74145	-0.263948	-0.533274	-14562.4	n/a
470	Pskov	93.3392	111.317	146.356	-0.212205	-0.170705	-0.186613	-46113.4	n/a
472	Yanbu	31.4294	43.0803	42.9977	6.90376	0.995765	1.61902	16515.6	c
474	Thiès	40.3461	50.5138	53.9732	2.12597	1.26823	1.65163	12790.9	c
475	Waterloo	104.509	155.165	113.69	1.6685	0.489054	1.07018	8499.96	b
476	Chalchuapa	35.9581	54.9894	65.2289	6.14363	-5.34552	11.6971	1734.65	c
477	Kismayo	16.4572	14.8264	10.4904	0.296729	0.0568378	0.125934	610940	a
478	Valjevo	120.477	142.587	178.982	-1.01343	-0.12712	-0.387023	-17646.5	n/a
479	Tambura	11.1359	12.3864	10.3366	1.70423	0.570858	0.869945	107496	b
480	Žilina	180.559	200.695	227.569	-1.10542	-0.404094	-0.656169	-7521.75	n/a
481	Malmö	278.659	253.152	204.079	0.371533	0.188447	0.255309	16536.9	a
482	Baniyas	132.889	118.685	122.788	0.349101	-3.3114	0.523167	14976.1	e
483	N'Djamena	98.7819	89.8121	56.6156	0.71443	0.0854511	0.335684	40875.5	a
484	Sansanné-Mango	3.78735	3.17729	2.75944	0.566928	0.458874	0.524661	597496	a
486	Proletar	221.115	235.188	193.387	2.3894	0.0489108	0.464401	10434.5	b
487	Serdar	48.9176	45.0176	42.4882	0.557595	0.551676	0.555185	39623.3	f
488	Chaguanas	232.862	203.586	158.973	0.274247	0.0980768	0.169072	31004.2	a
489	Kasserine	65.6561	78.3087	72.2411	2.22389	0.430721	1.33459	10851.1	b
490	Tekirdağ	128.882	135.47	116.005	1.14366	0.575465	0.852232	9651.68	b
491	Hsinchu	117.196	107.818	96.2732	0.422219	0.292167	0.353847	26695.6	a
492	Mpanda	46.2712	42.4714	28.6355	0.763104	0.240181	0.455001	61932.7	a
493	Mbarara	24.7627	56.2696	44.1485	3.3099	0.386049	1.77046	16263.4	b
494	Drohobych	97.9502	109.15	119.405	-2.01	-0.477661	-1.04738	-8828.07	n/a
496	Monterey	448.608	410.102	409.599	0.318109	0.961972	0.444841	5248.95	e
497	Khiva	157.908	151.524	129.264	0.615905	0.20283	0.347512	20210.9	a
498	Rubio	57.2364	67.9827	61.2957	2.00433	0.471522	1.18658	14195.8	b
499	Sông Mã	0.604961	0.769844	1.21429	5.47754	-0.821551	-2.54839	-453821	n/a
500	Prizren	92.533	119.571	113.543	4.01402	0.685543	1.81997	5328.51	b
501	Abs	0.685461	1.28732	1.60042	2.82469	1.71713	2.30659	384327	c
502	Somerset West	173.355	139.528	99.7249	0.347508	0.0591051	0.198234	39100.9	a
503	Mwinilunga	6.46964	9.98323	7.34535	1.77231	0.401409	1.11817	128212	b
504	Kwekwe	42.4359	47.1701	41.1907	1.3296	0.232401	0.940131	25472	b
505	Qala i Naw	24.4868	14.6013	8.607	0.292263	0.304131	0.298313	250799	f
506	Luanda	6049.96	860.271	68.3469	0.0838317	0.0405982	0.0598996	58383.8	a
507	Fier	75.8058	84.7417	88.6828	1.96671	-4.15061	2.47392	4918.06	n/a
509	San Salvador de Jujuy	52.2486	57.6714	54.4046	4.10614	0.442082	1.29664	14457.6	b
510	Hobart	389.512	364.601	294.625	0.396262	0.0506502	0.163947	18086.8	a
511	Klagenfurt	288.986	283.661	283.27	0.34165	0.947295	0.632521	5526.09	d
512	Mingachevir	36.9525	57.7498	59.1872	21.5024	1.73279	9.51428	2221.98	c
513	Bubanza	0.819101	1.58612	2.9352	20.7094	6.87423	10.2282	58134.2	c
514	Kortrijk	361.785	415.521	425.701	-2.66737	4.29922	-4.34732	-585.734	c
515	Djougou	58.3813	62.8568	53.8693	1.32931	0.45799	0.841969	21245	b
516	Sidéradougou	4.59192	3.3495	1.68903	0.571004	0.232325	0.385384	1.02117e+06	a
517	Pirganj (পীরগঞ্জ)	5.32357	4.34827	4.12926	0.0410567	0.606997	0.25833	829406	f
518	Ruse	137.92	169.258	216.395	-0.18037	-0.0937952	-0.131521	-44297.8	n/a
519	Zenica	72.314	95.7413	93.6593	-0.66804	0.575666	-1.22152	-9944.75	n/a
520	Maladziečna	188.896	203.111	231.101	-0.969617	-0.352296	-0.524162	-9135.89	n/a
521	Riberalta	78.1244	97.0841	91.7553	2.16884	0.637862	1.47055	7986.59	b
522	Rio Branco	165.037	137.073	95.498	0.434466	0.114465	0.25712	31637.1	a
524	Bangui	72.2816	73.0734	57.4127	1.04151	0.214164	0.595554	26292.6	b
525	White Rock	320.55	310.555	264.878	0.832191	0.382224	0.572547	6027.47	a
526	Freiburg im Üechtland	219.858	210.889	181.085	0.64093	0.316983	0.427811	11760.7	b
527	Calama	97.0501	105.33	109.472	1.35594	1.54405	1.40027	6903.51	d
528	Yining/Qulja	98.4538	116.83	121.219	2.92599	1.91805	2.61218	3490.14	c
529	Duekoue	66.7945	91.6813	61.4897	1.81171	0.277311	0.912238	17210.1	b
530	Muyuka	52.5898	45.5284	31.9601	0.610204	0.108186	0.350396	71115.7	a
531	Boma	19.7771	24.0608	31.22	-4.12255	-0.703495	-1.38797	-28954	n/a
532	Sibiti	47.8087	13.0286	4.37616	0.211379	0.0884187	0.159659	589518	a
533	Pasto	29.352	33.7746	30.5197	1.81407	0.296369	1.12329	29711.7	b
534	Matanzas	107.707	102.642	98.2984	0.538021	0.539964	0.538942	18053.7	f
535	Prague	157.518	157.105	147.57	0.957278	0.394166	0.603973	10867.5	b
536	Dortmund	197.897	208.931	232.298	27.2117	-0.596889	-1.49191	-3125.53	n/a
537	Copenhagen	247.64	228.895	199.496	0.216806	0.170842	0.188189	23975.4	a
538	Mao	220.451	173.052	94.4921	0.527806	0.0739907	0.273513	26678.5	a
539	Tlemcen	78.0174	86.4551	86.4442	1.51558	0.99934	1.26339	9602.17	c
541	Abu Huminus	76.6106	72.437	61.8851	0.762596	0.580467	0.650777	22517	a
542	Asmara	3.6178	5.32969	5.07324	3.91863	0.872296	1.6516	138638	b
543	Las Palmas de Gran Canaria	76.6301	68.5004	56.3774	0	0.108134	0.0714447	213916	n/a
544	Gambela	10.9132	8.85835	10.2932	0.618751	1.19488	0.955605	99340.3	e
545	Jyväskylä	138.617	135.033	132.049	0.614091	0.628307	0.620769	11911.8	f
547	Greenock	162.626	175.846	191.929	-0.0929164	-0.358513	-0.218792	-25889.3	n/a
548	Batumi	52.4797	55.9913	49.595	-43.9668	0.138004	0.594102	33010.5	n/a
549	Bole	23.461	24.3309	20.6753	1.1545	0.324258	0.73478	62062.5	b
550	Conakry	108.21	92.082	64.5089	0.627273	0.293929	0.44797	27504.1	a
551	Farafenni	41.6895	41.5578	28.5013	0.989926	0.0459449	0.463977	63557.9	a
552	Thessaloniki	94.8552	91.6704	91.4833	0.619508	0.895399	0.668817	16055	d
553	Retalhuleu	57.9153	64.4428	58.2533	1.64167	0.464658	1.01639	16935.9	b
555	San Pedro Sula	144.266	140.189	114.64	0.865056	0.171793	0.495218	15804.4	a
556	Split	151.088	159.956	161.207	-0.167211	-4.08358	-0.286248	-22386.9	n/a
557	Anse-à-Galets	5.68704	54.1117	12.9336	-0.071016	0.0270414	-0.299074	-395809	n/a
558	Székesfehérvár	199.302	236.557	281.577	-1.56902	-0.267357	-0.692628	-6100.12	n/a
559	Bireuen	38.4103	56.0064	58.3108	-9.61644	2.32759	-80.0219	-262.193	c
560	Handwara	14.5599	14.7235	14.5078	1.04388	0.928641	0.992237	69353	b
562	Marand	89.1912	91.5891	104.624	1.052	2.36282	1.26256	8125.16	d
563	Zakho	68.6157	58.7057	32.9968	0.776963	0.439823	0.576284	39523.9	a
564	Haifa	160.039	154.365	156.462	0.555542	1.87984	0.765899	8252.41	a
565	Savona	123.537	133.632	137.73	-2.03315	-2.26704	-2.09468	-3659.28	n/a
566	Kingston	136.086	135.234	129.57	0.919545	0.220364	0.631085	11938.4	a
567	Amman	94.0831	102.867	75.05	1.26675	0.276803	0.706684	17048.4	b
568	Asahikawa	181.872	195.588	216.335	-1.34298	-0.217668	-0.524467	-9616.25	n/a
569	Aktobe	213.301	204.868	140.521	0.788221	0.230999	0.38691	15174.7	a
570	Kimilili	2.57154	4.13232	5.48101	3.26277	2.13167	2.64801	95483.4	c
572	Siem Reap	200.626	136.288	67.4746	0.474877	0.085357	0.275939	33927	a
573	Chuncheon-si	97.545	106.76	127.851	2.46313	-1.24277	-13.4815	-662.472	d
576	Nabatieh	246.017	220.808	108.512	0.760439	0.192202	0.384901	16915.1	a
577	Gbarnga	68.3723	76.2698	69.7205	1.83392	0.325449	1.07392	13480.8	b
580	Panevėžys	97.541	124.254	179.155	-0.452775	-0.105104	-0.221487	-34490.4	n/a
581	Agadir	76.5387	71.799	55.6332	0.759709	0.224892	0.463965	33413.3	a
583	Manakara	41.073	25.3768	15.9901	0.0683671	0.292412	0.193404	213002	f
586	Bamako	144.349	98.8367	49.9075	0.186035	0.177636	0.180651	69721.7	f
587	Monywa	68.4047	74.6168	74.6172	1.15808	1.00003	1.11507	12481	c
588	Messica	9.30495	17.204	16.2044	2.90019	0.761508	1.96573	39849.9	b
589	Podor	3.21695	3.6583	3.75577	1.67244	1.496	1.63414	175324	c
590	Mzuzu	16.838	37.4964	26.1147	3.84625	0.449834	1.46747	31178.8	b
591	Sungai Petani	125.657	167.756	131.611	2.25958	0.142935	1.09033	7117.2	b
592	Baléyara	20.9719	24.8958	26.1027	9.38435	1.71176	3.51654	12110.7	c
593	Owode	109.985	116.067	97.1656	1.12429	0.50003	0.842855	11562.6	b
594	Managua	97.4762	90.3524	83.0209	0.539496	0.278102	0.430846	25870.6	a
595	Roosendaal	238.739	284.778	303.35	-10.4838	-1.08468	-4.24561	-873.946	n/a
596	Oslo	164.802	159.029	132.394	0.700575	0.202978	0.372717	18243.3	b
597	Tulsipur	2.44185	7.15762	8.07184	2.62044	1.73382	2.44492	80356.3	c
598	Palmerston North	335.865	313.088	286.942	0.332434	0.225025	0.276923	11653.4	a
599	Sohar	179.996	169.086	77.3931	0.825967	0.0743019	0.298686	29948	a
600	Panjgur	15.4961	27.528	29.3524	10.0133	1.76949	5.34124	8564.4	c
601	Nuevo Arraiján	116.491	160.152	142.132	2.37015	0.515849	1.41545	5438.44	b
602	Piura	45.7754	59.2595	50.3162	2.09459	0.202684	1.21444	17091.9	b
604	Dagupan	70.1844	59.0751	44.3093	0.574211	0.230144	0.409053	44763.8	a
605	Goroka	7.10947	6.99198	8.34681	0.936284	1.5764	1.28208	100384	e
607	Yomju	13.6445	13.7061	12.6381	1.0346	0.243562	0.677199	112594	b
611	Saint-André	164.748	128.09	136.615	0	1.45215	0.524999	12756	n/a
612	Satu Mare	122.979	141.044	186.033	-0.496261	-0.109833	-0.213616	-31092.9	n/a
613	Peterhof	121.022	117.344	116.252	0.524276	0.868553	0.704277	11975.5	f
614	Goma	45.9618	54.0947	41.571	4.068	0.558915	0.845554	27191.4	b
615	Madīnat Yanbu‘ aş Şinā‘īyah	31.5298	43.3092	43.2273	1.68504	0.990241	1.47996	17918.6	b
616	Murnei	0.340641	2.23864	7.27827	-4.42394	7.96357	-16.2193	-28320.8	n/a
617	Tivaouane	31.988	55.9006	92.668	2.74731	-5.042	5.51059	3116.82	d
618	Mile 91	12.4286	32.0253	26.2562	20.6689	0.323621	3.18826	16613.2	b
619	Santa Ana	43.9886	59.2105	66.2594	7.54057	-6.40633	14.543	1263.5	d
620	Borama	2.33824	5.57726	5.04019	2.70113	0.737244	1.85684	144871	b
621	Zrenjanin	187.219	212.659	271.249	-0.60826	-0.127093	-0.256252	-17375.8	n/a
622	Ezo	4.60264	4.61923	4.58938	1.02066	0.985481	0.995352	218629	b
623	Banská Bystrica	122.638	146.018	162.58	-3.87896	-0.389778	-1.49343	-4738.97	n/a
624	Lund	250.565	242.998	218.657	0.672283	0.396582	0.492667	8691.46	b
625	Tartus	116.905	111.856	124.728	0.757825	-3.35871	1.41178	5859.9	e
626	Pala	5.29656	4.78476	3.5173	0.628006	0.151144	0.356063	660289	a
627	Kpalimé	17.2674	15.3361	14.6955	0.523817	0.848494	0.696112	90726.3	f
628	Chiang Rai	97.5709	104.862	117.077	54.0271	-0.388243	-1.33614	-7001.08	n/a
629	Khujand	223.621	228.861	192.613	1.7424	0.0733961	0.313042	15419.4	b
630	Konye-Urgench	32.3141	57.1125	62.0288	-0.27965	8.57064	-0.501998	-44756	n/a
632	Qafsa	114.16	114.56	100.194	1.01972	0.15488	0.611622	15332.7	b
633	Izmir	57.2465	65.7355	61.3298	30.352	0.297961	1.66551	10125.1	b
635	Sumbawanga	110.718	92.9258	54.9785	0.556357	0.0890493	0.279083	47606.2	a
637	Novovolynsk	104.297	110.015	118.231	-1.61573	-0.419599	-0.762712	-11808	n/a
638	Rivera	105.64	110.354	114.658	1.56336	2.84257	1.83367	4950.49	d
639	Santa Barbara	370.725	342.95	332.032	0.557328	0.555396	0.556763	5128.44	e
640	Urgench	157.908	151.524	129.264	0.529752	0.141159	0.266186	26370.9	a
641	Machiques	113.24	108.622	91.0047	0.868931	0.455093	0.659735	15076.4	a
642	Sơn La	13.4475	16.5723	20.2821	1.9413	2.40293	2.12293	27973.1	d
643	Mitrovicë	135.609	131.479	123.467	0.738901	0.413982	0.584483	13240.8	a
644	Sa'dah	3.31761	3.27173	2.72349	0.977	0.68939	0.835001	405527	a
645	Stellenbosch	200.931	154.213	109.313	0.261789	0.104439	0.180384	38243.1	a
646	Kaoma	9.04311	10.4976	10.0503	2.40355	0.685282	1.4317	73074.4	b
648	Farah	64.151	48.0761	31.6549	0.539732	0.356531	0.4465	52429.7	a
649	Benguela	66.4659	45.2452	41.2028	0.199912	0.411407	0.252483	76897.7	f
650	Tirana	86.1789	119.228	78.3927	1.75375	0.182094	0.899616	13618.7	b
651	Ras Al Khaimah	150.312	141.55	76.5286	0.797053	0.146342	0.335808	28835.6	a
652	Salta	72.0622	69.8117	60.6675	0.778733	0.215501	0.466042	32562.2	a
654	Graz	181.135	174.382	146.795	0.722375	0.130401	0.372316	16537.8	b
655	Barda	105.917	142.658	142.642	-9.73449	0.995863	-1370.38	-5.91495	b
656	Rumonge	35.8944	33.3096	14.5248	0.876606	0.110548	0.41206	115147	a
657	Ghent	422.202	440.52	403.617	2.13503	0.23589	0.703663	3444.3	b
659	Solenzo	11.2768	13.465	13.1377	30.6967	0.871274	1.77484	46129.4	b
660	Bholarhat	21.3199	17.4939	15.9273	0.0708988	0.479143	0.258004	211600	f
661	Stara Zagora	134.492	167.152	215.571	-0.293363	-0.173169	-0.225654	-26179.1	n/a
662	Mostar	128.031	164.627	167.15	-0.226735	-5.02011	-0.285105	-24016	n/a
663	Pinsk	127.085	146.963	164.929	-4.3835	-0.656056	-1.69725	-4066.68	n/a
664	Oruro	104.541	96.9497	73.4846	0.72146	0.181749	0.42148	27414.9	a
665	Porto Velho	217.911	185.393	139.711	0.444687	0.187924	0.304792	19095.3	a
666	Gaborone	204.223	261.966	197.281	1.78946	0.161155	0.947073	5270.02	b
669	Biel/Bienne	184.571	188.48	177.863	1.69354	0.326516	0.681741	8098.18	b
670	Copiapó	50.9883	55.6695	44.7989	1.26007	0.315217	0.802422	26240.8	b
671	Emin/Dörbiljin	192.692	157.463	104.154	0.359066	0.0245723	0.167205	43155.7	a
672	San-Pédro	101.466	88.9824	71.293	0.421692	0.196965	0.298386	39783.2	a
673	Kumba	34.6871	36.1313	30.2505	1.22935	0.279773	0.677624	45742.7	b
674	Kinzao	11.2322	17.5639	24.3487	-218.712	-0.666404	-2.90667	-20552.5	n/a
676	La Hormiga	15.9985	18.1222	11.0443	1.26778	0.0797614	0.63075	122287	b
677	Cienfuegos	152.277	146.218	140.625	0.554396	0.585887	0.570403	11991.9	f
678	České Budějovice	174.961	196.914	220.696	-0.915969	-0.575351	-0.732088	-6953.76	n/a
679	Duren	233.681	246.885	272.258	6.71123	-0.417249	-1.57213	-2521.24	n/a
680	Azua	72.2214	119.065	122.616	7.04204	-0.912698	8.85628	1182.5	n/a
681	Ain Temouchent	86.7401	104.871	88.5026	1.63983	0.460933	1.0329	11038.4	b
682	Chone	35.9965	56.0838	50.3121	4.1366	0.371099	2.06613	11221.9	b
684	Adi Guadad	3.6178	5.32969	5.07324	3.04645	0.845774	1.66419	137626	b
685	Arinaga	131.066	117.161	95.1243	0	0.0400352	0.0263965	340817	n/a
686	Dambidollo	1.98533	1.95271	2.53321	0.950321	1.66837	1.33712	327881	e
687	Helsinki	137.906	143.368	128.998	1.30005	0.44288	0.790706	9497.12	b
689	Ayr	218.019	231.291	237.613	-0.808674	-3.67848	-1.23905	-3545.8	n/a
690	Kutaisi	50.7421	64.1106	87.4508	-0.0907326	-0.0187575	-0.0484821	-313117	n/a
691	Sunyani	118.759	162.996	166.435	7.67022	1.24749	3.55981	1981.31	c
692	Fria	87.6415	80.7365	78.5161	0.679459	0.786026	0.715409	16901.6	f
693	Volos	169.911	165.111	167.914	0.574141	-0.952367	0.798414	7415.5	e
695	Quetzaltenango	153.466	137.052	102.058	0.489156	0.0610687	0.238116	33936.1	a
696	Sha Tin	33.7883	31.8411	31.1612	0.672374	0.781712	0.71098	43416.4	f
697	Villanueva	157.749	148.553	91.6451	0.85532	0.0918413	0.426514	20099.7	a
699	Léogâne	44.6078	39.1313	17.7305	0.821024	0.132738	0.43902	88500.4	b
700	Pécs	112.195	127.32	139.126	39.8447	-0.981851	-4.18523	-1910.18	n/a
701	Uteun Geulinggang	15.7091	22.6214	27.6028	-1.51785	-0.791704	-1.20266	-39881.9	n/a
702	Mandvi	10.9591	16.5354	18.8061	3.60348	1.90195	2.79608	24284.7	c
703	Piranshahr	151.688	98.0867	89.8782	0.314932	0.749878	0.469096	18837.3	f
704	Tal Afar	72.5258	71.0793	58.1008	0.927425	0.29632	0.606876	25596.9	a
705	Netanya	197.075	158.637	116.563	0.347689	0.144885	0.242221	27754.8	a
706	Novara	129.621	138.869	142.885	-2.1655	-7.78512	-2.89459	-2538.04	c
707	Jerash	76.0199	94.6607	75.8853	1.46934	0.437757	0.997941	13194.9	b
708	Fukuoka	149.306	151.633	153.326	1.58993	3.94623	1.88613	3503.81	d
710	Zhanaozen	99.7295	141.855	93.7179	1.64645	0.479593	0.953657	10918.2	b
711	Kakamega	9.67239	9.83588	8.97835	1.0607	0.689746	0.869404	123835	b
712	Jalalabat	199.29	194.726	166.847	0.811258	0.192653	0.434361	12667.6	a
713	Sihanoukville	130.714	86.2261	62.6699	0.0998683	0.100108	0.0999723	113583	f
716	Tripoli	75.1288	74.6874	58.5195	0.919056	0.280343	0.393257	38579.7	b
717	Ganta	70.8199	91.222	83.4748	1.86337	0.679825	1.28822	10006.9	b
718	Qabilat alturki	122.395	121.26	109.346	0.91038	0.0997554	0.484777	17858.2	a
719	Ambalangoda	77.6776	73.7893	71.2776	0.40674	0.474563	0.436058	30844.1	f
720	Alytus	100.53	119.096	166.852	-0.379887	-0.135721	-0.207171	-37532.1	n/a
721	Ouled-Teima	34.3562	32.9992	31.6762	0.568591	0.35424	0.481956	62945.5	a
722	Tiraspol	119.534	150.604	188.542	-0.565716	-0.0630644	-0.269737	-24818.1	n/a
723	Antananarivo	55.3293	47.8066	26.8573	0.707291	0.142719	0.383246	71030.1	a
724	Tecate	25.2446	37.0088	101.381	2.36872	4.07571	3.2899	5193.61	d
725	Bitola	85.4088	105.089	119.862	-1.54257	-0.894328	-1.24447	-7937.75	n/a
727	Mohnyin	215.358	118.581	76.1807	0.200434	0.0328493	0.136741	60537.2	a
728	Sussundenga	4.24783	4.71046	3.85846	1.29487	0.429966	0.862776	287783	b
729	Kaédi	21.1478	21.625	17.0572	1.06155	0.412402	0.7195	74040.8	b
730	Blantyre	39.8965	51.8147	38.9036	3.23204	0.239156	0.948959	26774.9	b
732	Dosso	14.6677	19.8133	16.8628	2.29019	0.525963	1.24329	50764.5	b
733	Ilaro	93.3326	90.3874	72.5537	0.843224	0.403318	0.560378	21889.3	a
734	Jinotepe	66.9389	64.261	59.2344	0.751086	0.223446	0.545278	29186	a
737	Hamilton	281.413	283.784	236.564	1.04463	0.258489	0.599503	6497.34	b
738	Ibri	89.5641	87.3406	50.269	0.893291	0.133471	0.338488	45276	a
739	Chaman	0.239838	1.01359	2.24537	5.30813	-16.3335	8.74831	121383	n/a
740	Panama City	131.304	129.019	101.111	0.924343	0.165633	0.501517	17453.7	b
741	Tumbes	50.7703	58.1428	52.8936	1.65765	0.416818	1.11121	17343	b
743	Madang	18.7669	17.1409	15.5098	0.599512	0.632391	0.61746	95535.3	f
744	Koszalin	136.004	140.522	154.731	-16.6938	-1.78215	-2.53744	-2715.88	d
746	Setúbal	98.2054	108.108	100.534	1.93838	0.171459	1.12333	8955.68	b
747	Pedro Juan Caballero	106.703	89.7455	76.5841	0.328447	0.247069	0.291849	38221.6	a
749	Drobeta-Turnu Severin	82.9078	95.2136	136.49	-0.080814	-0.12258	-0.110665	-85651.6	n/a
750	Saint Petersburg	99.6583	94.9064	88.6136	0.33968	0.250269	0.290242	36701.7	a
751	Nyundo	5.94858	9.41127	10.3871	1.77325	1.12339	1.40019	84361.6	c
752	Dawmat al Jandal	115.664	115.637	96.8725	0.998379	0.209359	0.512661	18502.6	a
753	UNNAMED	1.81879	3.49123	5.42331	16.6662	-0.626219	-3.76632	-82149.7	n/a
754	Bambey	8.5787	15.8852	19.2948	2.84701	-7.40897	3.61094	20520.3	n/a
755	Makeni	60.1725	93.1627	77.7052	-55.2676	0.490013	1.73485	8345.05	b
757	Baidoa	2.8307	4.26968	4.1183	2.9802	0.905775	1.63471	174906	b
758	Belgrade	86.0825	96.5428	108.01	3.61737	-11.0766	7.57339	1365.54	d
759	Malualkon	0.02126	0.047649	0.0852056	-2.21449	-0.131257	-0.815091	-2.90604e+07	n/a
760	Prešov	156.215	159.382	169.753	10.5378	-1.24063	-2.19258	-2800.45	f
761	Örebro	240.751	239.988	218.735	0.954852	0.303634	0.528582	8254.35	b
762	Idlib	72.5143	70.0089	75.986	0.782393	2.83554	1.22678	10971.5	e
763	فيانكا Fianga	0.834276	0.777175	0.53509	0.722103	0.0795686	0.32771	4.64155e+06	a
764	Bassar	13.9581	17.7987	20.6203	-0.979308	-0.817632	-0.915072	-64432.6	n/a
765	Lampang	144.57	188.683	238.471	-1.54202	-0.100134	-0.575708	-9381.23	n/a
766	Hisor	150.525	145.812	109.966	0.757798	0.0660085	0.275648	28401.9	a
767	Gurbansoltan Eje	32.3141	57.1125	62.0288	2.89064	2.39765	2.8098	7661.03	c
768	Béja	62.0648	68.771	72.9651	3.04388	4.48686	3.40857	4350.91	d
769	Çorlu	377.788	316.774	182.749	0.680306	0.103132	0.376263	10610.8	a
770	Taichung	104.113	106.142	101.377	1.23571	0.309503	0.820544	11866.1	b
771	Bukoba	24.5576	33.6566	28.3767	2.26463	0.455135	1.25701	29908.1	b
772	Arua	19.254	34.5898	23.4451	2.76823	0.15117	1.24947	37131.5	b
773	Lviv	77.4088	87.0933	95.0427	-2.9211	-1.49034	-2.15068	-5417.4	n/a
775	Santa Cruz	381.451	341.535	339.981	0.246569	0.79222	0.317593	8752.77	e
776	Beruniy	58.9569	69.7499	76.9494	-1.02528	-0.202524	-0.617192	-24072.1	n/a
777	San Cristóbal	23.5523	24.2492	21.8491	1.20892	0.301079	0.739997	59664.9	b
778	Phù Yên	16.2697	19.0376	18.9906	2.11745	0.971935	1.67649	33801.1	b
779	Pristina	166.901	152.934	121.971	0.721674	0.413596	0.551832	12881.5	a
780	Hajja	0.501671	0.356468	0.602908	0.126381	2.30967	1.23198	1.45631e+06	e
781	Paarl	99.3734	86.1115	63.4707	0.56844	0.139088	0.346746	36942.9	a
782	Livingstone	43.4295	63.0031	51.1442	2.2125	0.4563	1.23684	16977.5	b
783	Chakari	9.09663	9.69793	7.99376	1.16759	0.258581	0.79887	147705	b
784	Zaranj	13.7836	14.4047	17.6413	1.10634	1.98548	1.39792	45184.7	d
785	Lubango	262.972	112.357	46.039	0.188638	0.100493	0.14578	73457.7	a
786	Elbasan	78.2403	105.589	122.491	6.51619	-0.370686	-7.30365	-1389.75	n/a
787	Al Ain	276.373	239.871	118.652	0.668236	0.118713	0.310135	18828.1	a
788	La Rioja	99.3439	135.668	105.828	2.37155	0.204847	1.11718	8703.73	b
789	Adelaide	513.058	477.011	389.693	0.341552	0.106657	0.183782	12224.7	a
790	Vienna	153.713	147.841	133.035	0.604025	0.221856	0.382519	18317	b
791	Kurdamir	33.5361	55.222	59.3106	4.76112	1.86231	3.64656	6005.12	c
792	Nyanza Lac	29.3542	32.5375	18.3967	1.37365	0.0207207	0.455299	96822.6	b
795	Nouna	17.9806	26.8074	24.9347	4.80259	0.415851	2.42779	19246.6	b
796	UNNAMED	13.4669	11.0762	12.0045	0.0145212	4.35869	0.482853	163141	e
797	Burgas	154.574	165.379	180.066	-0.375826	-0.574044	-0.479686	-12499.9	n/a
798	Sarajevo	85.4528	114.44	115.261	-0.856619	1.18694	-1.51331	-6653.28	n/a
799	Minsk	88.4014	87.113	81.9535	0.877397	0.586467	0.71676	16415	c
800	Cochabamba	90.3119	92.2487	71.482	1.08419	0.162257	0.579806	21649.8	b
801	Coari	68.27	66.965	61.2668	0.891582	0.530401	0.705403	21981.6	a
802	Palapye	139.842	152.588	141.031	1.23725	0.543938	1.01567	7008.18	b
803	Bambari	55.6817	57.5643	47.2722	1.16939	0.174018	0.623431	31415.2	b
805	Bern	158.097	166.139	166.253	-26.3357	1.02048	2.60006	2371.74	c
806	La Serena	70.1522	86.1175	66.8358	1.58645	0.34315	0.934158	15678	b
807	Shache	3.21666	5.06247	6.7966	3.38685	2.32759	2.81623	72355	c
808	Soubré	63.0051	80.1365	64.3661	1.8043	0.436171	1.03108	15211	b
809	Douala	67.0041	49.4774	28.1809	0.33816	0.0825729	0.191841	125561	a
810	Matadi	39.283	62.0435	79.9666	-4.86351	-0.345358	-1.66647	-10650.4	n/a
811	Brazzaville	64.8175	59.1516	44.6427	0.506719	0.0846273	0.243436	77094.1	b
812	El esfuerzo	3.08542	2.53251	2.07833	0.223077	0.251723	0.237675	1.6791e+06	f
813	Santa Clara	98.9208	100.577	103.179	1.30973	1.9018	1.51441	6533.72	d
814	Liberec	146.934	160.143	178.887	12.8285	60.2301	22.5133	273.492	c
815	Dusseldorf	188.141	184.805	183.324	0.766015	0.820931	0.78634	6849.2	d
816	Santiago de los Caballeros	67.6535	88.9092	94.0441	2.61254	1.85282	2.39994	5166.97	c
817	Ain Turk	2055.36	525.447	48.9429	0.120908	0.0155308	0.0567915	99463.1	a
818	Guayaquil	64.7664	61.5828	51.0121	0.752609	0.15602	0.440764	39713.1	a
819	Hawsh Isa	62.0205	60.3124	53.1631	0.866506	0.423754	0.640085	27330.2	a
820	دقمحري Dekemhare	0.28341	0.472527	0.66445	1.40155	1.38288	1.39387	1.40069e+06	c
821	Arrecife	70.1066	79.9162	64.7904	2.15503	0.0508145	0.764201	19453.5	b
822	Mendi	1.56097	2.79976	2.84608	4.12724	1.03681	1.94935	232447	c
823	Kuopio	126.326	126.679	127.095	1.06	1.06496	1.06258	7426.86	c
824	Rennes	186.727	198.095	209.276	-5.73308	-8.94085	-6.97209	-725.266	c
825	Plymouth	211.593	210.393	200.025	0.759086	0.368103	0.457234	10634.6	b
826	Tbilisi	55.8259	57.6713	57.115	2.53909	0.669424	1.45252	12190.9	c
827	Wenchi	86.8282	107.053	104.281	2.31655	0.741457	1.70304	6137.83	b
828	Kindia	104.476	105.149	86.3033	1.01505	0.37521	0.742685	14325.8	b
829	Chalkida	127.077	134.191	148.762	2.52993	-1.19283	-12.8166	-566.974	n/a
830	Mazatenango	50.3831	57.6314	46.886	1.43018	0.500372	0.90084	22933.5	b
832	Comayagua	123.955	133.506	93.6655	1.18617	0.164695	0.659549	14295.5	b
833	Osijek	170.336	200.414	236.285	-0.257368	-0.241641	-0.249406	-20039.4	n/a
834	Jacmel	37.3462	47.4209	39.4552	1.55478	0.463724	1.07103	24235.3	b
836	Lhokseumawe	92.3387	104.866	109.399	8.72036	7.15456	8.2594	1202.79	c
837	Jaisalmer	4.25461	4.18575	3.7661	0.942467	0.511685	0.756057	331895	a
838	Naqadeh	180.125	120.072	108.324	0.199214	0.422786	0.25745	28317.1	f
839	Duhok	121.006	98.5125	59.0265	0.72386	0.506531	0.597324	21507.7	a
841	Alessandria	111.962	120.502	122.486	6.98929	1.34338	2.50159	3410.87	c
842	Madaba	94.0652	112.23	82.6671	1.58576	0.228059	0.814807	14012.1	b
843	Kitakyushu	221.93	228.346	235.234	3.27786	-2.25789	18.1725	240.802	n/a
844	Rudny	193.678	256.125	283.192	-0.214551	-0.195667	-0.2095	-20461.6	n/a
845	Kisii	5.91118	8.15008	9.47179	2.49379	1.39324	1.78948	72307.4	c
846	Nookat	147.877	222.245	195.334	4.97217	0.253711	2.01022	2899.04	b
847	Kampong Chhnang	23.2417	24.2592	27.7753	1.16579	6.10562	1.62534	24081.7	d
849	Pakse	80.9796	83.4041	67.6467	1.10631	0.157338	0.657977	20668.4	b
850	Zahlé	168.405	177.254	120.832	1.26639	0.207918	0.508914	13969.7	b
851	Zliten	406.12	388.116	349.254	0.458676	0.0344268	0.218534	12168.1	a
852	Galle	74.3728	75.131	73.2367	1.1113	0.667048	0.908267	14921.2	b
853	Vilnius	109.273	117.108	132.865	12.0288	-0.625592	-1.73869	-4771.23	n/a
854	Safi	35.7841	44.7277	44.9578	2.77014	1.05384	2.03121	12196.4	c
856	Cabo San Lucas	380.481	201.634	77.3695	0.20194	0.109727	0.148929	44956.9	a
857	Kumanovo	72.6507	86.2025	92.0836	-6.39961	-3.05567	-5.01804	-2432.63	c
858	Bougouni	73.7429	61.116	39.2107	0.394062	0.0676582	0.196376	97060.1	a
859	Chauk	47.299	48.6279	53.7853	1.10434	-1.58553	1.56723	12611.3	d
860	Catandica	17.1977	23.1677	10.8718	1.45274	0.156394	0.70508	108954	b
861	Kiffa	1.42978	1.56435	1.09032	1.16058	0.467094	0.780984	1.05085e+06	b
863	Taiping	155.32	159.759	144.389	1.13957	0.328188	0.792949	8437.38	b
864	Filingué	13.6252	21.6868	18.5779	1.8067	0.448553	1.36189	44980.8	b
865	Lagos	110.279	103.576	74.5237	0.764611	0.155003	0.402574	27813.7	a
866	Esteli	35.6473	53.2145	53.2614	3.10487	1.00665	2.2442	10049.6	c
868	Tilottama	0.189294	0.223357	0.294883	1.24939	2.69855	1.53598	2.65284e+06	d
869	Auckland	325.656	301.764	248.154	0.570681	0.129147	0.324043	10921.2	a
870	Nizwa	106.263	120.031	67.614	1.59656	0.137328	0.480055	25173.8	b
875	Port Moresby	59.184	51.296	41.2891	0.19688	0.0291102	0.103508	196738	a
876	Jelenia Góra	98.8705	129.966	154.352	-2.21773	-0.212237	-0.963595	-8401.99	n/a
877	Tongrim	27.1562	25.0052	22.79	0.490002	0.327915	0.415388	97069.8	a
878	Póvoa de Varzim	388.768	383.37	380.467	0.756357	0.621025	0.721308	3605.19	d
879	Coronel Oviedo	39.3862	41.3798	35.5795	1.24763	0.233741	0.743638	36027.7	b
881	Baia Mare	87.966	104.554	135.691	-1.63842	-0.166976	-0.500524	-18334.6	n/a
883	Musanze	22.2423	39.2573	34.3271	6.74517	0.714173	1.76341	19954.4	b
884	Sakaka	214.392	202.021	154.38	0.773878	0.240677	0.467799	11896	a
885	Saraf `Umrah	0.693413	3.60632	2.35137	4.05297	0.245206	2.1034	315419	b
886	Saint-Louis	45.8573	51.5283	46.806	1.5891	0.157159	1.06564	20244	b
887	Bo	59.4016	95.5044	60.5799	3.82387	0.24767	1.0254	16236.4	b
888	San Salvador	63.6309	72.8811	77.3815	3.7361	3.48326	3.65336	3889.92	c
889	Hargeisa	17.9321	27.3949	21.0347	3.72901	0.287541	1.30334	39190.4	b
890	Čačak	149.794	163.769	193.164	-2.83716	-0.410642	-0.812754	-7235.21	n/a
891	Akon	0.0602884	0.103332	0.31684	-1.94555	-1.32902	-1.49887	-4.71923e+06	n/a
892	Košice	145.416	144.048	145.024	0.650579	1.47808	0.934451	7369.24	f
893	Linköping	172.122	171.126	152.515	0.918495	0.207586	0.441311	14007.6	b
894	Halfaya	135.958	130.249	134.704	0.789897	2.0342	0.960875	7691.62	e
895	Mao	15.3945	16.7082	9.21421	1.17409	0.0917484	0.544044	160096	b
896	Sotouboua	2.71278	7.69865	8.25594	3.10274	1.63548	2.83648	67072.3	c
897	Kamphaeng Phet	32.092	46.8818	58.077	10.8436	-21.3667	21.5031	1060.07	d
899	Dashoguz	32.3141	57.1125	62.0288	2.7811	1.46612	2.3123	9242.51	c
900	Sbeitla	27.0446	35.2044	36.1348	4.64267	1.83713	3.79836	8371.41	c
901	Kapaklı	331.667	230.893	94.2031	0.5192	0.0934308	0.277525	22839.7	a
902	Miaoli	103.124	106.42	111.39	2.64962	-0.920067	-15.4151	-605.139	n/a
903	Katoro	13.1662	24.054	16.9079	2.23536	0.509839	1.20723	54040.8	b
904	Koboko	9.83035	46.0148	29.3733	2.93329	0.232191	1.79148	27842.5	b
905	Stryi	114.763	126.307	140.515	-1.24436	-0.461524	-0.750639	-10493.3	n/a
906	Montevideo	111.231	115.97	118.524	1.5832	4.26968	1.81201	4803.64	c
907	Salinas	281.111	271.777	274.027	0.74165	1.25209	0.843803	4271.32	e
908	Xonqa	157.908	151.524	129.264	0.580741	0.045043	0.244164	28745.6	a
909	San Juan de Colón	65.3173	95.8792	84.2542	2.72707	0.422932	1.57052	8479.91	b
910	Yên Bái	34.067	36.606	37.34	1.39698	1.24978	1.35208	20688.5	c
911	Ferizaj	91.1814	121.104	122.855	6.93179	1.10578	2.62413	3570.96	c
912	Amran	1.80928	2.63417	3.22043	2.1758	1.68224	1.93904	204715	c
913	Worcester	144.381	138.753	121.28	0.803782	0.206373	0.531568	14275.4	b
914	Kalomo	2.70011	3.39006	3.37698	2.09054	0.982741	1.51701	216108	b
915	Kadoma	34.0114	47.8866	38.4915	2.7141	0.281579	1.24571	22058.2	b
916	Maymana	59.2385	53.9607	38.307	0.822911	0.411547	0.606974	35707.3	a
918	Khor Fakkan	240.174	139.358	42.4241	0.133315	0.0398884	0.0713201	159854	a
919	San Martín	106.447	107.225	96.868	1.1233	0.104465	0.453186	21751.7	b
920	Geelong	566.291	531.405	447.73	0.449169	0.217939	0.29773	6698.74	a
921	Shamakhi	35.3688	49.9125	50.5417	8.64209	1.15938	3.88649	6031.31	c
922	Muramvya	1.75363	2.78434	3.08688	2.9534	1.28975	1.95411	211181	c
923	Mons	359.932	401.509	409.881	-2.49401	2.07788	-9.70452	-268.125	n/a
924	Lokossa	20.0526	53.3864	46.8154	5.16947	0.39556	2.87517	10680.4	b
925	Houndé	4.7892	14.423	13.6411	3.59247	0.894318	2.09874	52085.2	b
926	Burimari	15.4711	13.0433	17.9794	0.166395	2.82247	1.39448	42753.3	e
927	Varna	117.742	125.343	131.897	8.29254	3.28846	4.67982	1713.28	c
928	Tuzla	95.6359	131.966	131.776	-0.516597	0.951657	-0.756272	-11785.6	n/a
929	Zhodzina	684.584	334.717	103.345	0.0977816	0.0212957	0.0517185	85309.8	a
930	Trinidad	68.6811	84.5329	70.554	1.71808	0.452119	1.04346	13747.8	b
931	Ariquemes	189.564	221.311	173.819	1.60031	0.102778	0.835511	6616.58	b
932	Francistown	117.005	130.103	113.128	1.64963	0.19636	0.900108	9665.12	b
933	Bria	57.196	53.8832	43.9271	0.698725	0.143161	0.395244	50814.6	a
934	Abbotsford	325.598	324.958	274.439	0.987572	0.231783	0.548229	6127.5	b
935	Basel	165.444	172.051	171.482	101.549	0.889825	2.17645	2727.43	c
936	Ovalle	21.3945	47.0595	50.3241	6.39196	2.16804	5.20079	5604.48	c
937	Kargilik	7.54839	10.3217	11.6681	2.70917	1.71654	2.22961	46814.9	c
938	Issia	63.6749	70.9437	69.1142	1.47313	0.79886	1.22873	12234.7	b
939	Kribi	28.5846	22.2537	14.7958	0.193052	0.0555596	0.113017	440070	a
940	Kimpese	17.3839	24.4809	33.6726	2.99521	-0.61661	-24.8103	-1638.26	n/a
942	Orito	33.3694	31.792	23.2266	0.885589	0.36942	0.606603	60539.5	a
943	Sancti Spiritus	75.964	75.7122	76.3264	0.953218	1.13321	1.03615	12673.9	e
944	Pardubice	224.302	244.587	259.436	-1.74112	-0.729228	-1.21592	-3408.98	c
945	Trier	299.356	278.492	252.427	0.401757	0.159508	0.282593	12900.8	a
946	Baní	304.236	225.744	133.652	0.382832	0.0710732	0.214937	24091.6	a
947	Oran	68.2231	73.5663	63.8651	1.48459	0.440412	0.838334	18108.4	b
949	Daule	26.8373	29.9937	26.7946	1.57597	0.462606	0.996053	37441	b
950	Rosetta	60.271	56.8083	46.0782	0.742696	0.247751	0.471692	40566.2	a
951	Adi Keyh	0.28341	0.472527	0.66445	-0.639253	2.89496	-5.45651	-413636	n/a
952	Vigo	137.905	152.303	158.65	-1.00125	-4.51675	-1.45749	-4637.88	n/a
953	Meti Chafi / Tilk u Meti	5.58263	13.9539	8.17147	2.78101	0.257172	1.30856	108300	b
954	Nantes	197.296	207.713	210.438	3.73248	1.41712	2.28769	2144.32	c
955	Glasgow	180.306	186.115	188.163	-1.24732	1.46574	5.53881	980.084	n/a
956	Rustavi	78.9906	79.5569	74.3813	1.06518	0.262153	0.700531	18639.1	b
957	Techiman	68.3736	128.202	143.842	2.74761	1.78935	2.47119	3867.59	c
958	Labé	129.846	105.038	67.685	0.561965	0.0508048	0.312072	35343.9	a
959	Athens	97.8993	95.7694	98.3711	0.692903	-1.47109	1.07911	9442.76	n/a
960	Totonicapán	31.8472	29.7813	21.7639	0.705773	0.173166	0.373091	103158	a
962	Puerto Cortés	180.338	171.913	150.923	0.704984	0.159654	0.438528	13869.1	b
963	Saint-Marc	40.6507	44.6046	33.583	1.12937	0.295674	0.829536	33153.8	b
964	Budapest	176.454	184.787	169.768	1.41869	0.323842	0.836054	6915.5	c
965	Gunungsitoli	22.3218	25.9716	25.2395	3.29338	0.555942	1.94193	21652.6	b
966	Baramulla	52.6104	52.3926	48.3277	0.982856	0.600872	0.808896	24587	b
967	Tabriz	139.966	101.355	84.5598	0.439784	0.400439	0.426249	22135.1	f
968	Zawa	89.6994	65.722	38.9903	0.362344	0.584777	0.522609	35381.8	f
971	Ar Ramtha	119.321	152.226	117.541	1.73799	0.346239	0.979289	8630.25	b
972	Ōmura	203.436	228.181	259.044	-0.687754	-0.0529752	-0.282028	-15466.8	n/a
973	Kostanay	175.853	220.668	230.527	-0.502512	-4.09625	-0.695573	-7144.29	n/a
974	Kisumu	16.1318	17.2988	15.7223	1.41761	0.583387	0.935172	67199.2	b
975	Osh	130.359	126.067	110.301	0.642477	0.159461	0.338547	24691.1	a
976	Phnom Penh	48.5253	55.6821	42.6462	1.3696	0.389612	0.840398	26365.7	b
978	Baalbek	112.516	146.865	108.582	2.87329	0.310995	0.938692	9654.12	b
979	Sabha	103.569	111.526	103.831	1.38632	0.45105	1.00784	9567.52	b
980	Rathnapura	27.5907	33.5971	35.9216	3.65381	1.80552	2.67775	11787.3	c
981	Taroudant	66.9908	64.4756	60.8934	0.466712	0.170878	0.321754	48697.2	a
982	Ambohidrabiby	0.551751	0.70768	0.422891	1.21983	0.640986	0.896359	2.42619e+06	b
983	La Paz	137.797	111.093	82.1624	0.325415	0.175211	0.245224	39032.8	a
984	Prilep	80.1873	93.0044	97.9362	-2.35816	-0.239329	-1.32915	-8487.86	n/a
985	Virage de Dioila	55.0548	96.3266	54.8883	2.66088	0.0598732	0.996761	18254.6	b
986	Pakokku	43.6354	48.5405	61.6592	1.32999	-2.28243	2.38336	7991.35	d
987	Chimoio	30.4162	46.9972	34.2867	2.16375	0.272117	1.14841	26734.7	b
988	Zomba	5.70887	11.8747	11.1033	17.0054	0.797164	2.76506	43690.2	n/a
989	Sitiawan	137.097	130.805	117.928	0.733498	0.251321	0.521436	15127.9	a
990	Gaya	12.1768	15.6606	11.3846	1.80435	0.260991	0.909622	93741.2	b
991	Aiyetoro	71.9746	67.5193	60.3364	0.592656	0.679543	0.652705	23392.4	f
992	Masaya	65.5277	57.8394	50.5064	0.3486	0.105425	0.241201	72400.3	a
993	Alphen aan den Rijn	194.58	220.363	223.967	3.25689	1.46221	2.55877	1868.58	c
994	Pokhara	38.7937	39.385	50.0618	1.02963	-1.58441	1.61043	13928.9	n/a
996	Seeb	251.25	192.585	80.5232	0.38963	0.0639399	0.167719	45161.3	a
997	UNNAMED	2.87567	14.2826	28.9898	-55.4875	-4.09955	-12.8206	-7111.08	n/a
998	Tambogrande	11.8331	14.0403	13.4328	1.64473	0.785532	1.26891	62157.6	b
999	Baguio	54.2487	54.2474	40.0428	0.999942	0.183228	0.612461	35592.4	b
1000	Lae	27.4571	28.1194	30.1061	2.60409	-0.802334	-3.00127	-11586.8	n/a
1001	Lubin	72.7367	88.2322	107.206	-2.98552	-1.45694	-2.03682	-5547.95	n/a
1002	Ji'an	22.5365	19.7756	16.3158	0.32669	0.0130349	0.169561	309444	a
1003	Porto	183.351	201.05	210.302	5.15974	-1.83526	22.8209	222.963	n/a
1004	Villarrica	31.4143	38.3955	35.5296	2.10102	0.435258	1.38514	21525.5	b
1005	Hebron	133.446	129.201	110.22	0.858496	0.278492	0.573795	14451	a
1006	Cluj-Napoca	97.4094	105.799	131.183	-5.99153	-0.455219	-0.865134	-10228.1	n/a
1008	Huye	4.98076	11.8265	12.3074	4.97726	1.09767	2.4461	48225.8	c
1009	Medina	82.0129	81.535	67.6158	0.972879	0.369852	0.623373	21686.2	a
1010	Zalingei	6.74929	11.6712	14.6163	-7.19374	-0.582835	-2.69713	-36906.7	n/a
1011	Fatick	31.5961	34.4447	26.7414	1.29344	0.187064	0.724518	47827.7	b
1012	Kenema	63.8209	92.231	59.4119	3.45656	0.113363	0.889175	18330.1	b
1013	San Juan Nonualco [Zacatecoluca]	47.8182	53.9482	55.5425	6.07605	4.68218	5.72795	3383.09	c
1014	Barawa	11.9011	10.5682	7.98801	0.240448	0.216061	0.223489	463716	a
1015	Pancevo	147.141	168.025	211.756	-1.11328	-0.362884	-0.565553	-10032.4	n/a
1016	Kuajok	0.636683	1.43477	2.32852	-21.0997	516.065	-35.1963	-21858.9	n/a
1017	Norrköping	204.422	220.236	213.029	-10.2904	0.422646	1.80813	2649.6	b
1018	Damascus	68.8531	61.1908	59.1275	0.527579	0.645513	0.560512	28057.3	f
1019	Bongor	7.42943	7.69386	5.50541	1.14395	0.199641	0.546662	289686	b
1020	Blitta-Gare	0.347253	1.02656	1.05127	10.9309	1.09112	3.99279	381237	c
1021	Phitsanulok	107.841	120.09	137.994	1.99502	27.266	3.17386	2570.29	d
1022	Dushanbe	143.331	126.78	87.2921	0.460725	0.109338	0.232999	39004.5	a
1023	Garadaşaýak	174.342	173.677	163.185	0.955603	0.312045	0.625703	9482.74	a
1024	Sidi Bouzid	59.5835	70.4796	68.7913	2.1165	0.844306	1.46937	10582.3	b
1025	Manisa	133.844	103.63	68.6193	0.408378	0.204644	0.29731	36312.8	a
1027	Geita	26.7909	32.0823	21.8843	1.35893	0.424012	0.826554	50853.7	b
1028	Hoima	13.477	21.1426	12.7421	2.38781	0.407225	0.952429	80544.3	b
1029	Chervonohrad	90.072	96.339	103.163	-1.51828	-0.30654	-0.715773	-14495.2	n/a
1031	Oxnard	375.813	344.944	325.861	0.36495	0.516565	0.435584	6574.48	f
1032	Turtkul	58.9569	69.7499	76.9494	-1.00552	-0.213275	-0.616271	-24108.1	n/a
1033	Villa del Rosario	148.236	156.98	136.936	1.24771	0.373607	0.823574	8545.43	b
1034	Tuyên Quang	20.2464	34.564	42.4021	6.58111	-48.6835	9.0599	3662.16	d
1035	Gjilan	93.4603	120.194	122.999	7.99751	1.29508	3.40612	2722.57	c
1036	Sana'a	21.8333	25.6667	18.8588	1.38678	0.282158	0.827208	60135.8	b
1037	Upington	10.205	10.6808	10.7605	1.14122	1.02288	1.08185	87948.2	a
1038	Solwezi	206.926	158.173	111.57	0.333679	0.109226	0.223058	30249	a
1039	Chegutu	27.4141	46.281	37.8305	2.96571	0.355177	1.55616	19565.5	b
1040	Sheberghan	36.1398	34.4777	29.6757	0.845326	0.416301	0.648935	47412.7	a
1041	Lobito	134.992	86.5534	75.1094	0.0666824	0.0429034	0.0610393	165347	f
1042	Libertador Gral. San Martín	72.2449	86.8768	82.8996	3.8564	0.232842	2.09485	6154.61	b
1043	Ballarat	598.302	562.827	486.098	0.449341	0.332566	0.371774	5007.27	a
1044	Saatli	33.591	43.2018	43.2506	5.05245	1.00971	2.41826	10779.8	c
1045	Kayanza	4.10053	6.76692	5.41592	2.2746	0.68494	1.25296	164680	b
1047	Savalou	51.8291	61.7817	59.2897	2.46849	0.881407	1.28811	13921.4	b
1048	Dédougou	12.4883	30.889	27.1388	4.66477	0.585427	2.38769	21419.7	b
1049	Chapainawabganj	43.9561	38.2402	37.9488	0.262567	0.942262	0.542735	45250.2	f
1050	Barysaw	183.456	197.954	226.758	-0.675114	-0.243861	-0.370504	-13244.4	n/a
1051	Potosí	11.7972	21.7362	18.6661	2.91745	0.548587	1.69943	38351.1	b
1052	Ji-Paraná	254.914	242.521	229.95	0.654885	0.495389	0.587562	7041.61	f
1053	Lethbridge	594.677	558.882	462.81	0.691032	0.308712	0.47085	4077.84	b
1054	Thun	218.817	218.417	209.163	0.966089	0.585456	0.715178	6539.19	c
1055	Viña del Mar [Valparaíso]	104.799	103.066	95.4249	0.842978	0.302115	0.567304	17650.2	a
1056	Aksu	14.5786	20.8645	27.4211	3.68606	3.48163	3.59364	13516.3	c
1057	Méagui	37.9641	54.4551	48.5644	1.90548	0.648932	1.33989	17085.3	b
1058	Nkongsamba	48.5197	58.7617	64.3166	5.1326	-0.674201	-36.0408	-495.138	n/a
1059	Kwilu-Ngongo	17.8071	23.0538	35.0143	-0.299743	-0.0663565	-0.144869	-280393	n/a
1061	Popayán	45.1171	52.6897	47.1931	1.73436	0.437943	1.11045	19484.7	b
1062	Ciego de Ávila	82.4247	83.558	76.0628	1.10456	0.369642	0.71281	17746.3	b
1063	Hradec Králové	219.772	246.462	272.444	-0.368711	-0.206824	-0.288103	-14200	n/a
1064	Cologne	209.357	208.807	205.625	0.967477	0.696338	0.863216	5584.43	d
1065	Puerto Plata	62.7296	86.5894	94.5548	3.09744	4.07057	3.25039	3942.3	d
1066	Sidi Bel Abbes	87.5059	94.2752	88.8653	1.39423	0.643285	1.04347	10862.6	b
1067	Machala	67.6395	69.0157	61.3845	1.13485	0.240025	0.68032	22858.7	b
1068	Damanhur	48.9738	46.9975	39.2031	0.829451	0.417855	0.597612	38502.1	a
1069	A Coruña	100.956	114.143	120.76	-0.978465	-1.05877	-1.00305	-9029.21	n/a
1070	Nedjo	7.36236	9.81927	8.39165	1.42406	0.677531	1.1122	112900	b
1071	Cherbourg	273.694	308.714	367.637	-0.303327	-0.198937	-0.239444	-13195.3	n/a
1072	Swansea	282.886	279.984	268.898	0.452161	0.4415	0.443701	8173.94	b
1073	Takoradi [Sekondi-Takoradi]	143.83	95.259	46.0232	0.233244	0.0391618	0.119731	109864	a
1074	Mamou	116.461	99.6113	83.4807	0.543553	0.20433	0.41011	25003.2	a
1075	Xanthi	128.906	138.2	141.783	1.96285	16.4597	2.28743	3230.61	d
1076	Huehuetenango	17.2414	26.005	20.6049	2.63665	0.280901	1.31004	40104.4	b
1078	El Progreso	111.337	125.117	109.983	2.2007	0.0898391	0.948763	9527.11	b
1079	Port-de-Paix	69.0665	43.7955	26.7479	0.1872	0.0602819	0.125831	193954	a
1080	Szeged	168.226	190.207	220.1	-2.49944	-0.405196	-0.934034	-5564.49	n/a
1081	Langsa	118.233	100.645	78.3907	0.35781	0.0833658	0.214869	48869.9	a
1082	Poonch	4.50155	7.11601	6.92264	2.74227	0.905733	1.77532	98182.6	b
1083	Ajab Shir	71.3198	66.5761	69.6634	0.874521	1.43712	0.963971	14735.7	e
1084	Mosul	114.076	106.497	79.0182	0.751228	0.183905	0.428092	24950	a
1085	Beer Sheva	120.504	136.328	113.523	1.84356	0.107375	0.830136	10315.7	b
1087	Al Mafraq	107.667	117.459	82.5115	1.28759	0.358317	0.688045	15666	b
1088	Nagasaki	118.411	132.094	151.966	-0.488633	-0.146887	-0.275196	-27128.7	n/a
1089	Petropavl	140.711	182.63	194.182	-0.363746	-1.07622	-0.459099	-13198.4	n/a
1090	Kakuma	0.998725	0.94537	2.91761	0.832201	3.34161	2.32602	224238	e
1091	Bishkek	63.8207	69.4587	100.731	1.55867	2.82326	2.28411	5341.27	d
1092	Kampong Cham	13.2702	18.5348	31.9602	3.12084	4.76946	3.90967	11771	d
1094	Misrata	404.408	386.095	347.446	0.653864	0.110053	0.398509	6709.29	a
1095	Kandy	18.5245	26.3537	30.8175	3.92061	2.34052	3.14378	13039.5	c
1096	Youssoufia ⵍⵉⵡⵙⵓⴼⵉⵢⴰ اليوسفية	51.7517	62.3019	62.5472	3.32326	1.06631	2.36198	7414.04	c
1097	Andoany	92.8762	48.4334	17.3809	0.245795	0.120722	0.173942	168049	a
1098	San José del Cabo	614.417	346.619	124.47	0.282699	0.0504454	0.149214	27858.9	a
1099	Ségou	74.3743	89.4283	61.913	1.66121	0.231838	0.757899	19641.4	b
1100	Katha	37.8234	27.8317	25.9595	0.153916	0.338857	0.19555	164633	f
1101	Tete	85.5861	64.0249	37.6786	0.38826	0.0771733	0.217881	84395.6	a
1102	Mangochi	110.333	110.155	65.3435	0.994682	0.050153	0.385944	31307.8	a
1103	Ipoh	207.88	193.479	165.905	0.666599	0.196369	0.445359	12157.6	a
1104	Dogondoutchi	24.1446	27.0497	21.8551	1.82156	0.328074	0.781358	55901.4	b
1105	Aiyete	35.5733	45.5612	38.9496	6.19771	0.605677	1.20366	22237.2	b
1106	Tipitapa	95.0459	92.4292	86.5871	0.787264	0.612474	0.689005	16030.1	a
1108	Bharatpur	18.7471	11.7468	11.2908	0.272487	0.735161	0.359807	195400	f
1109	Tauranga	534.144	472.233	374.746	0.390874	0.12153	0.238562	9449.12	a
1110	Al Ghubra	84.4933	92.0777	56.5286	1.7459	0.126336	0.403388	36439.9	b
1112	Quetta	31.3376	41.6434	43.8759	4.2333	1.70944	3.08326	8666.33	c
1113	Chulucanas	11.4041	17.7783	27.6277	-29.1666	-8.84611	-13.8735	-3948.37	n/a
1114	Bayambang	43.1302	55.2859	45.8125	1.58628	0.536781	1.07275	20881.6	b
1115	Alotau	9.55616	9.16433	7.89552	0.76983	0.388016	0.551273	209931	a
1116	Legnica	129.759	147.671	169.557	-1.23179	-0.677215	-0.906179	-7440.86	n/a
1117	Cholsan	13.8831	14.2255	13.5204	1.29332	0.525897	0.860893	84816.9	b
1118	Coimbra	130.64	158.912	175.285	53.6564	-0.706826	-4.47084	-1474.71	n/a
1119	Caaguazú	32.9281	39.5312	39.4144	2.73841	0.957462	2.02948	13623.3	c
1121	Sibiu	89.5679	109.788	143.499	-1.74224	-0.222616	-0.607286	-14557.5	n/a
1122	Veliky Novgorod	109.389	132.51	179.614	-0.639452	-0.578234	-0.601355	-11893.7	n/a
1123	Muhanga	10.916	29.5757	24.2028	6.95163	0.43493	2.52459	22948.5	b
1124	Arar	100.78	109.959	108.637	1.46368	0.940908	1.19118	8001.66	b
1125	Kebkabiya	8.27229	5.66381	3.47342	0.219799	0.108821	0.160923	1.21025e+06	a
1126	Ziguinchor	130.542	108.858	74.2849	0.255123	0.0154623	0.107937	95636.7	a
1127	Koidu Town	59.5353	87.1293	127.206	-0.902899	3.8233	-10.4868	-1074.33	n/a
1128	Usulután	68.4788	77.9124	82.9089	19.7349	-1.21983	-8.05718	-1645.22	d
1129	Buurhakaba	3.0529	3.82107	4.79683	1.97622	1.55407	1.70563	148354	c
1130	Novi Pazar	107.015	101.626	89.4187	0.710623	0.267913	0.491638	20875.1	a
1131	Wau	53.0259	68.0221	61.0914	-4.74956	0.402833	2.03628	8607.31	n/a
1132	Västerås	231.945	240.626	226.348	2.89502	0.206527	0.746817	5844.93	b
1133	Aleppo	63.292	60.7877	58.8349	0.848759	0.722762	0.810187	20269.4	e
1134	Guélendeng	2.79065	2.98797	2.30891	1.34206	0.378329	0.691587	574308	b
1135	Atakpamé	49.6682	51.7264	36.8723	1.11224	0.120521	0.601019	39457.2	b
1136	Kanchanaburi	43.3604	53.9039	59.7196	4.59096	-23.4571	6.67346	2927.78	d
1137	Khistevarz	167.092	170.292	133.5	1.39062	0.0834544	0.285517	23539	b
1138	Ashgabat	82.1867	73.6976	58.3905	0.641606	0.231968	0.437147	33433.4	a
1139	Manzil Bourguiba	160.584	134.785	120.48	0.179998	0.364127	0.263299	27466.3	f
1140	Bandırma	155.242	143.976	118.644	0.68096	0.163931	0.42503	17465.8	a
1141	New Taipei [Taipei]	54.0415	47.627	43.198	0	0.205819	0.101485	204462	f
1142	Tunduma	38.1078	55.7179	34.3519	2.23467	0.141952	0.880917	31595.5	b
1143	Mubende	4.44976	24.3235	19.4256	4.60938	0.601653	2.42381	36133.2	b
1144	Kovel	140.819	180.259	192.059	-132.456	-2.90975	-16.1756	-374.587	n/a
1145	Maldonado	191.153	175.421	120.354	0.743121	0.0585685	0.370163	18158.1	a
1146	Watsonville	274.105	246.477	262.629	0.270093	3.57371	0.748738	4980.48	e
1147	Hazorasp	157.908	151.524	129.264	0.760372	0.1382	0.438689	16023.6	a
1148	Santa Bárbara del Zulia	46.0611	50.1188	45.6968	1.85445	0.562	0.974357	22374.8	b
1150	Ta'izz	18.1715	13.4173	15.0456	0.207403	1.29557	0.754915	80962.2	e
1151	Mossel Bay	88.76	75.8669	58.0441	0.474699	0.121571	0.296367	47662.5	a
1152	Choma	19.2882	21.7443	15.8948	1.21875	0.547489	0.844	68900.5	b
1153	Chinhoyi	51.5242	61.238	51.601	1.59068	0.482107	1.00239	19346.1	b
1154	Sar-e Pol	6.39128	5.43005	4.58659	0.602248	0.558313	0.581045	323383	a
1155	Caxito	12.3842	14.696	44.5469	3.00651	-0.762752	-1.35398	-31125.6	n/a
1156	San Pedro	69.5378	76.5764	74.8427	-34.6117	0.121231	4.14815	3340.41	b
1158	Sabirabad	36.9182	52.9286	53.367	-8.74561	1.09351	8.19095	2730.69	n/a
1159	Makamba	3.45994	6.01861	9.41229	-15.1169	6.08929	19.7011	8496.66	n/a
1160	Antwerp	280.811	302.079	283.456	3.24695	0.423324	1.06564	3325.76	c
1161	Bohicon	152.194	154.794	114.491	1.06024	0.137143	0.548705	13966.5	b
1162	Gaoua	11.075	11.7304	9.70277	1.27638	0.374352	0.741316	130768	b
1163	Dinajpur	58.4122	48.279	47.0631	0.0102112	0.703765	0.224566	85191.7	f
1164	Babruysk	174.626	183.744	200.083	-2.09723	-0.439229	-0.799544	-6691.7	n/a
1165	Sucre	4.44231	8.16803	8.63616	3.26826	1.25992	2.37658	64970.2	c
1166	Boa Vista	178.505	119.544	76.062	0	0.114313	0.0640272	138705	n/a
1168	Olten	257.501	259.614	234.667	1.11908	0.312541	0.569225	7155.97	b
1169	San Antonio	114.38	105.539	98.1408	0.369971	0.142618	0.279265	33856	a
1170	Karamay	208.753	129.602	80.6852	0.178238	0.0762659	0.130379	62032.9	a
1171	Vavoua	48.0165	51.937	51.0246	1.31521	0.916637	1.13163	17808.7	b
1172	Dschang	20.6078	39.2012	50.5881	-4.71086	-0.465737	-2.13368	-14340.7	n/a
1173	Mbanza-Ngungu	17.8071	23.0538	35.0143	2.28685	-5.3727	6.00527	6494.32	n/a
1175	Puerto Asís	50.8369	42.5486	33.731	0.326372	0.167139	0.244611	99867.5	a
1176	Camagüey	102.051	117.995	126.15	6.60644	59.3712	8.84048	994.61	c
1177	Brno	153.812	165.116	168.242	-5.43635	2.05573	14.2982	434.599	c
1178	Wuppertal	157.159	169.55	189.448	-81.6116	-0.486475	-1.47265	-3934.27	n/a
1179	La Vega	50.303	94.123	104.627	14.0774	19.2583	14.6364	918.068	c
1180	Ain Sefra	99.6886	83.7385	55.6844	0.61543	0.155538	0.378172	36610.8	a
1181	Balzar	15.8549	15.4341	14.0089	0.847127	0.389606	0.630126	106785	a
1182	Mutubis	48.9484	46.3419	38.1461	0.761588	0.414243	0.556151	41989.8	a
1183	Ferrol	196.623	222.7	243.93	-0.427666	-0.397238	-0.414655	-11020.8	n/a
1184	Gulisso	2.97183	4.47079	3.6202	2.23194	0.497707	1.26256	238161	b
1185	Anglet	188.992	214.695	218.289	-2.15249	2.8549	-3.57515	-1376.44	b
1187	Dunkwa-on-Ofin	71.7399	75.4308	65.4666	1.21044	0.398066	0.80685	18143.9	b
1188	Faranah	108.567	66.6154	42.0585	0.0869903	0.0900399	0.0884717	174855	f
1189	Chania	122.473	111.724	106.051	0.275494	0.285106	0.279003	31497.6	f
1190	Aguacatán	11.3653	22.0513	19.5464	4.48112	0.445198	2.32981	27935.1	b
1192	Choluteca	55.4268	82.3348	89.2294	7.22298	11.9027	7.70935	1822.03	c
1193	Gonaïves	118.443	88.8049	57.1363	0.452186	0.0688163	0.270498	46690.3	a
1194	Miskolc	161.888	179.265	205.197	-1.24318	-0.275665	-0.566193	-9696.69	n/a
1195	Teluk Dalam	4.62372	5.70232	5.74306	7.53291	1.11755	3.33965	57897	c
1196	Bhuj	17.5857	22.8196	26.1022	2.05152	1.46664	1.73711	26234.5	c
1197	Sardasht	31.816	30.5955	34.3385	0.92701	1.67406	1.10789	27180	e
1202	Saga	251.275	281.719	309.034	-0.761302	-0.0882101	-0.379632	-9460.35	n/a
1203	Ayteke Bi	90.3147	114.986	114.984	-0.678099	0.998926	-0.90166	-10884.6	n/a
1204	Kitale	7.69665	10.6285	11.2225	1.65912	1.1176	1.39612	74413	c
1206	Cheonan-si	122.778	149.189	123.71	1.76418	0.531331	1.01155	8018.14	b
1207	Sirte	255.664	234.692	213.015	0.350922	0.0454447	0.218033	19696	a
1208	Matara	74.5652	71.4324	66.7744	0.642724	0.410956	0.529635	26801.9	a
1209	El Jadida	80.9774	85.2557	76.19	1.21579	0.552555	0.875596	14573.9	b
1210	Maroantsetra	19.214	19.6213	15.5256	1.07713	0.165709	0.614286	95000.2	b
1211	Mexicali	62.6423	63.2864	57.9705	1.04486	0.60951	0.828789	20076	b
1212	Niono	30.4428	32.037	27.8432	1.19361	0.561537	0.847057	40711.6	b
1213	Taungup	0.221698	0.334342	0.46864	2.30263	-4.63135	3.93031	759214	n/a
1214	Moatize	30.0796	23.5964	19.6177	0.424188	0.509745	0.464559	90465.5	f
1215	Teluk Intan	133.809	152.128	165.121	2.58817	-2.68842	4.59015	1461.45	n/a
1216	Tahoua	5.1765	4.36754	2.71552	0.593416	0.20483	0.364748	758732	a
1217	Abeokuta	126.574	136.778	118.138	1.33221	0.583958	0.882202	9298.93	b
1218	Granada	78.6604	75.3185	76.8719	0.501077	-6.07698	0.726617	17700.8	e
1220	Pokhariya	1.27817	0.252358	0.0634891	0	0.232157	0.122015	4.46604e+07	f
1221	Al Amerat	78.4492	67.7304	26.0992	0.694732	0.113686	0.293263	82488.6	a
1222	Khuzdar	0.159246	0.458422	0.890305	10.048	4.65614	6.76763	334137	c
1224	Urdaneta	56.6136	58.5089	51.9754	1.10475	0.496328	0.844421	21910	b
1225	Kimbe	6.25415	5.20833	4.1412	0.205521	0.283896	0.251105	791812	f
1226	Piła	177.824	186.162	202.804	-1.95119	-0.737943	-1.02868	-5118.96	n/a
1227	Sonchon	18.1382	17.5315	15.3286	0.742533	0.162802	0.424681	141630	a
1228	Braga	159.002	182.135	166.003	1.97163	0.362619	1.15104	5341.6	c
1229	Encarnacion	55.7137	54.9767	48.9558	0.929198	0.519005	0.698742	27510.8	a
1230	Nablus	133.446	129.201	110.22	0.916168	0.418262	0.709709	11722.3	a
1231	Craiova	80.464	93.1139	132.887	-0.567619	-0.281625	-0.353493	-27494.8	n/a
1232	Velikiye Luki	131.616	161.969	215.037	-0.438596	-0.207627	-0.295551	-20222	n/a
1233	Ruhango	7.7129	11.2705	10.262	3.7538	0.71399	1.61343	68672	b
1234	Jeddah	84.0248	75.196	55.1481	0.550849	0.114884	0.295232	50436.6	a
1235	Kas	1.28882	6.33604	6.79395	4.01774	1.11557	2.46908	106214	c
1236	Bignona	117.873	111.665	81.5588	0.61179	0.0704549	0.228493	45038.6	a
1237	Daru	7.69221	9.03777	6.35276	3.07811	0.21368	0.636201	226396	b
1238	San Miguel	50.4258	62.7341	65.3484	4.01761	-27.1056	4.65508	3726.06	d
1239	Qoryooley	0.479258	2.11128	3.69194	-0.462448	1.26106	2.81189	191125	n/a
1240	Kraljevo	115.617	123.712	140.454	2.8415	-2.25481	-85.7648	-91.3574	n/a
1241	Nzara	9.67179	9.80258	9.57064	1.09205	0.941677	0.981107	105991	b
1242	Uppsala	185.724	184.595	162.57	0.930503	0.211116	0.464942	12402.9	b
1243	Hama	114.069	110.204	113.906	0.790234	3.53416	0.991938	8844.4	e
1244	UNNAMED	5.07507	7.86695	7.59108	-1.87561	0.862007	4.78933	33295.1	n/a
1245	Lomé	134.405	126.266	70.7048	0.800483	0.055142	0.306936	34513.6	a
1246	Ranong	147.687	102.55	59.37	0.218036	0.0548436	0.127706	87414.7	a
1247	Qabodiyon	113.505	105.219	78.5886	0.436337	0.00900095	0.142979	74609.8	a
1248	Mary	222.373	224.234	201.594	1.05133	0.231695	0.673928	7022.63	b
1249	Bizerte	175.742	154.227	138.446	0.40607	0.487925	0.446136	14459	f
1250	Silivri	285.408	228.359	174.678	0.373907	0.351181	0.361704	12648.8	a
1252	Kahama	62.0747	73.4219	58.7429	1.59997	0.442714	0.918877	18075.9	b
1253	Masaka	40.884	34.7982	29.6124	0.394386	0.640218	0.548674	53161.4	f
1254	Lutsk	123.447	136.138	146.486	6.93764	8.38684	7.48211	992.302	c
1255	San Jose	330.576	297.855	286.85	0.289272	0.291256	0.289799	11222.8	f
1256	Gijduvan	315.821	308.711	268.421	0.863248	0.218109	0.529137	6514.11	a
1257	El Vigía	74.6704	75.9855	61.5355	1.05945	0.277203	0.669566	22206.4	b
1260	Oudtshoorn	16.238	22.0048	29.9385	2.4023	3.10192	2.68445	16333.5	c
1261	UNNAMED	7.14472	6.41476	5.50901	0.0388403	0.0272591	0.0320936	4.98145e+06	a
1262	King Mine	10.7885	9.50496	7.79923	0.0732991	0.0246804	0.0442556	2.47517e+06	a
1263	Lashkar Gah	22.9013	13.0845	10.0333	0.372133	0.452588	0.400482	175810	f
1264	Porto Amboim	73.3562	45.2336	33.5962	0.159359	0.11655	0.143553	145130	f
1265	San Ramón de la Nueva Orán	68.6875	75.4341	69.1718	3.09958	0.428678	1.03579	14004.7	b
1266	Melbourne	409.231	389.47	329.027	0.556986	0.254537	0.354519	7719.08	a
1267	Cəlilabad	18.0488	19.8011	19.7806	1.46743	0.994292	1.24152	42491.1	b
1268	Ngozi	15.8283	23.9229	11.5054	1.65738	0.323521	0.813502	94774.7	b
1269	Brussels	174.227	168.099	141.442	0.627234	0.135671	0.295295	21644.2	b
1270	Whydah	164.432	125.203	66.2451	0.471465	0.198888	0.306164	33358.3	a
1271	Tougan	8.55083	9.91965	8.74695	2.46965	0.0845562	1.09509	105539	b
1273	Vitebsk	129.095	131.511	138.687	1.50315	3.62688	2.25581	3311.19	d
1275	Cacoal	137.371	172.634	179.415	3.20484	1.98148	2.86873	2206.82	c
1276	Calgary	372.206	350.616	283.235	0.759314	0.393507	0.544835	5712.61	a
1278	La Calera	141.643	126.108	115.529	0.244138	0.188557	0.221202	35436.2	a
1279	Baicheng	4.67693	9.25335	18.909	5.53447	4.91221	5.19328	18212.7	d
1280	Daloa	75.8323	70.4578	62.4422	0.700382	0.382645	0.559425	26121.9	a
1281	Wum	21.219	30.0949	28.9748	4.71328	0.752123	2.26059	17655.3	b
1282	Kisantu	15.0626	21.4514	33.3379	5.21849	-0.385931	-2.39068	-18466.7	n/a
1284	Cali	42.45	41.0708	38.0678	0.793432	0.345903	0.60519	41187.3	a
1285	Manzanillo	59.6235	60.14	60.3371	1.1978	1.17652	1.19145	13992.5	c
1286	Olomouc	236.847	259.473	281.764	-0.884839	-0.342215	-0.581417	-6660.1	n/a
1287	Saarbruecken	218.788	226.273	255.911	-2.63131	-0.299834	-0.507586	-8328.75	n/a
1288	Moca	98.1994	106.41	77.4763	1.22909	0.276735	0.699682	16602.4	b
1289	Arzew	82.7955	94.7356	96.6247	3.88847	1.79303	3.15917	3532.22	b
1290	Vinces	24.0359	33.2728	31.7099	2.56024	0.761402	1.67569	21345.4	b
1292	Ourense	65.0931	91.9219	112.123	-0.781146	-0.147514	-0.482157	-24381.7	n/a
1293	Tepi	4.76245	10.3457	8.18819	3.47108	0.436188	1.74363	87855.7	b
1294	La Rochelle	279.859	318.895	337.561	-5.02781	-2.04463	-3.64638	-891.519	b
1296	Kumasi	154.944	167.835	90.8173	1.1886	0.0719177	0.507838	17208.1	b
1297	Guéckédou	49.6964	70.1945	86.6401	20.8318	-0.0765205	-2.12059	-7153.47	n/a
1298	Heraklion	187.33	166.075	154.125	0.0955589	0.0476113	0.0777881	75796.9	f
1299	Panajachel [Sololá]	48.3126	41.6695	23.4094	0.61107	0.0879923	0.28446	108680	a
1301	Tegucigalpa	83.1547	87.3778	72.2326	1.23619	0.184074	0.682163	18997.5	b
1302	Port-au-Prince	79.0934	65.1502	52.2922	0.447555	0.182893	0.332721	47402.1	a
1303	Nyíregyháza	312.406	304.077	285.353	0.786325	0.555541	0.663855	5053.7	c
1304	Karang Baru	33.1888	39.5879	52.691	-0.801812	-0.168545	-0.349452	-68724.4	n/a
1306	Mahabad	81.7294	59.9186	55.8472	0.474543	0.746805	0.561647	26922.7	f
1308	Modi'in Illit	16.8774	39.6933	33.7826	2.58637	0.603026	1.73416	22458.6	b
1309	Genoa	78.1292	85.9745	94.9164	-0.330882	-0.243895	-0.285192	-40753.7	n/a
1310	Iizuka	340.796	342.962	353.351	1.33747	-2.30288	4.71692	610.877	d
1311	Kokshetau	192.411	236.779	235.962	-0.553265	0.896734	-1.03833	-4519.77	n/a
1312	Eldoret	11.7721	13.1919	11.6206	1.33033	0.722769	0.98385	86975.9	b
1313	Uzgen	93.2346	96.6776	87.9445	1.40401	0.262313	0.732169	15097.1	b
1314	Sokcho-si	67.4402	84.5193	104.248	-1.63895	-0.274567	-0.741153	-16110.5	n/a
1315	Benghazi	226.603	218.021	212.46	0.755426	0.795502	0.773242	5902.02	f
1317	Sidi Bennour	17.1714	26.1244	30.2161	-10.3399	-2.55119	-6.24731	-6960.01	n/a
1318	San Luis Río Colorado	213.866	262.493	222.672	1.67012	0.506882	1.06311	4300.93	b
1319	Sikasso	110.105	107.065	69.3887	0.928468	0.232016	0.517112	22744.2	a
1320	Shwebo	149.806	103.524	86.1817	0.368495	0.253075	0.334386	26996	a
1321	Gorongosa	24.0741	20.2027	13.9005	0.588376	0.232177	0.398369	141257	a
1322	Kuala Lumpur	199.749	165.69	125.2	0.406307	0.196733	0.296159	21710.7	a
1323	Birni N'Konni	23.9328	23.5353	16.9071	0.944069	0.246575	0.529409	95441.8	a
1324	Igbo Ora	55.0374	67.6445	56.816	2.21257	0.498919	1.06137	16825.1	b
1325	Jinotega	16.4028	22.6433	19.8691	2.19275	0.395905	1.39394	39372.1	b
1326	Alkmaar	238.399	241.835	236.05	1.19259	0.677554	0.933703	4515.32	c
1327	Hetauda	13.1755	10.7806	11.6202	0.615353	1.97528	0.790103	102861	e
1328	Balad Bani Bu Ali	68.1994	79.7593	47.902	1.7738	0.170999	0.567788	31396.4	b
1329	Qila Saifullah	0.490461	1.64102	3.22033	8.90181	27.8307	11.5743	58021.8	n/a
1330	Chiclayo	31.9678	29.0463	25.16	0.493574	0.118339	0.319987	110705	a
1331	Puerto Princesa	94.164	67.3054	50.2504	0.12487	0.0998046	0.113383	130878	a
1332	Wałbrzych	845.348	373.489	75.7947	0.150334	0.0623082	0.0940961	55384.2	a
1333	Kusong	23.7428	20.9609	17.9814	0.209083	0.085818	0.145528	334001	a
1334	Ciudad del Este	61.6319	77.2062	64.0535	1.79817	0.358644	1.0672	14885.3	b
1335	Jerusalem	131.714	127.168	107.889	0.89254	0.253654	0.635317	13302.2	a
1336	Târgu Mureș	86.3131	94.7252	120.558	-1.25486	-0.268816	-0.444638	-22086.9	n/a
1337	Petrozavodsk	68.7525	87.7099	120.41	-0.746849	-0.508741	-0.603735	-18263.3	n/a
1338	Kigali	83.2245	86.9902	64.5842	1.35308	0.446276	0.617652	22333.9	b
1340	Nyala	47.3715	38.2788	22.5187	0.55966	0.0768759	0.297581	107317	a
1341	Diourbel	50.7655	51.5647	36.8032	1.06097	0.128858	0.50004	46866.3	b
1342	Berbera	23.4669	23.5432	18.6113	1.02689	0.205092	0.443333	108560	b
1343	Kragujevac	121.693	134.824	155.024	26.9287	-1.0515	-2.7765	-2619.21	n/a
1344	Yambio	38.2208	38.6741	29.126	1.05994	0.305336	0.550729	55000.4	b
1345	Södertälje	237.1	250.425	229.317	2.10801	0.346035	0.818585	5241.48	b
1346	Homs	84.1598	75.2344	77.3733	0.49556	1.5614	0.691103	17960.1	e
1347	Massakory	0.469567	0.733729	0.783639	1.74175	1.17826	1.52749	1.02552e+06	c
1348	Sokodé	59.5104	59.0478	50.0417	0.948303	0.17777	0.508022	36209.1	a
1349	Phuket	636.85	306.825	107.593	0.0925911	0.00656	0.0437911	100334	a
1350	Vahdat	192.621	179.68	127.799	0.478702	0.0636503	0.175001	36785.3	a
1351	Turkmenabat	169.609	161.823	149.126	0.774797	0.434913	0.63568	9922.13	a
1352	Regueb	4.63676	9.23665	11.7852	5.67086	4.83722	5.42003	23692.1	c
1353	Balıkesir	176.746	151.724	117.103	0.418306	0.133642	0.266709	26380.6	a
1355	Bukala	15.3437	19.7941	14.2094	1.79869	0.278705	0.90134	75491.5	b
1357	Ivano-Frankivsk	120.033	129.72	131.29	3.26406	1.4778	2.5075	3174.35	c
1359	Bukhara	315.821	308.711	268.421	0.826799	0.160834	0.454511	7578.82	a
1360	La Concepción	67.0676	61.1282	46.7527	0.73021	0.170789	0.459048	39473.8	a
1362	Ibb	0.0972542	0.264009	8.92973	3.84747	7.30589	5.9717	67163.1	d
1363	George	234.084	168.431	102.53	0.236343	0.0220016	0.120435	55555.9	a
1364	Mumbwa	12.259	14.2123	13.0828	1.51092	0.772334	1.09959	71547.1	b
1365	Masvingo	11.7085	18.7282	16.9818	4.70658	0.439736	2.23348	31278.5	b
1366	Girishk	2.05692	2.21863	1.98192	1.15598	0.729038	0.958799	517956	b
1367	Sumbe	24.7551	15.2685	12.5327	0.128328	0.223944	0.158406	368002	f
1368	Concepción	62.9178	70.386	68.155	2.76399	0.57403	1.57439	9688.01	b
1369	Woden	561.753	520.074	428.051	0.306111	0.132478	0.189965	10783.7	b
1370	Şirvan	34.0721	60.4034	63.6138	4.1747	1.35319	2.90949	7143.09	c
1371	Gitega	11.4926	21.8957	15.0724	2.65	0.381246	1.27276	58223.5	b
1372	Charleroi	316.295	339.46	340.494	-1.3599	1.19516	-4.1296	-737.788	c
1373	Tindji	67.9994	80.8335	57.3132	1.6719	0.212295	0.753595	21439.9	b
1374	Ouahigouya	22.3223	26.2257	20.9263	1.64485	0.291808	0.886437	52346.1	b
1375	Nilphamari	17.6047	14.288	14.5477	0.131036	1.17247	0.446679	140447	e
1376	Orsha	185.765	219.279	298.037	-0.250224	-0.13534	-0.173164	-24704.3	n/a
1377	Tarija	16.5805	18.4103	15.2374	1.3458	0.483536	0.873728	72322.2	b
1378	Manacapuru	96.9339	94.4514	81.3005	0.867162	0.271727	0.561601	20150.1	a
1380	Lucerne	186.226	183.533	175.326	0.692723	0.498516	0.564923	9801.76	b
1381	Quillota	139.073	122.404	105.992	0.25408	0.108736	0.183512	45082.9	a
1382	Aral ئارال	61.2995	49.3044	36.9633	0.284222	0.208393	0.242919	88002.8	a
1383	Tengréla	61.9473	46.592	30.1341	0.289996	0.125067	0.198649	120319	a
1384	Bamenda	42.2131	63.3156	53.9039	2.98106	0.442053	1.49582	13841.3	b
1385	Kinshasa	28.7793	28.7296	25.8439	0.988243	0.193755	0.613543	59883.8	b
1386	Owando	197.897	68.7729	39.2154	0.0665795	0.0585995	0.0638255	200747	f
1387	Jamundí	40.4524	34.0079	21.3353	0.656617	0.229216	0.423761	83741.4	a
1388	Nuevitas	170.316	120.76	78.3543	0.0674663	0.116043	0.095169	93749.3	f
1389	Ostrava	204.244	233.243	275.185	-0.274249	-0.238554	-0.2542	-16630	n/a
1391	Bonao	69.3183	93.669	104.248	3.04801	5.86584	3.41468	3401.73	d
1392	Adrar	195.369	166.147	129.051	0.589055	0.479279	0.52849	12194.4	a
1393	Pasaje	29.2072	45.4932	42.5216	4.11091	0.559145	2.2703	12311.9	b
1394	Delingat	50.9018	49.4344	47.022	0.824263	0.762089	0.789558	25945.6	a
1395	Huelva	108.868	112.804	107.995	-13.7425	0.344089	0.874187	10550.2	b
1396	Duba	0.742899	1.97872	1.7994	4.21994	0.748107	2.29834	347073	b
1397	Bordeaux	194.812	211.653	204.671	3.03559	0.555773	1.42467	3513.17	c
1399	Kintampo	78.1697	79.6732	75.1595	1.05909	0.686931	0.922804	14160.3	b
1400	Kissidougou	139.387	120.483	95.5555	0.592906	0.165376	0.406136	21635.8	a
1401	Santa Lucía Cotzumalguapa	29.7792	36.4926	29.0369	1.75821	0.252557	0.956014	35613.5	b
1402	Danli	50.1949	58.0422	52.0602	1.51	0.642439	1.06195	18387.3	b
1403	Saint-Louis-du-Nord	17.5062	12.1442	8.97627	0.126801	0.128693	0.127658	640020	f
1404	Debrecen	272.518	224.777	176.54	0.217279	0.235383	0.227456	20294.9	f
1405	Pangkalan Brandan	48.1591	54.2189	61.3356	-0.0516387	-0.0701197	-0.0609826	-302367	n/a
1406	Mendhar	0.664002	1.12959	1.21913	3.88483	1.30526	2.39979	446334	c
1407	Bonab	80.8718	56.3623	48.5898	0.218101	0.213212	0.216683	74863.6	a
1408	Hamam al Alil	59.9457	51.8587	38.2759	0.544647	0.343662	0.425565	50081.4	a
1409	Nazareth	146.667	147.273	128.647	1.02254	0.305243	0.652809	11189.9	b
1410	Vigevano	188.222	188.54	186.61	1.12877	0.779217	0.855958	6233.93	c
1412	Kyzylorda	68.3517	92.5743	76.4659	9.28198	0.337857	1.34481	10249.1	b
1414	Gul'cha	20.0571	21.1732	23.5208	-1.71323	2.9416	5.65863	8124.06	n/a
1415	Wonju-si	67.1628	83.6829	89.6323	4.72058	1.63263	2.72119	4701.03	c
1416	Ajdabiya	226.237	229.957	211.884	1.1178	0.235786	0.733066	6237.79	b
1418	Azemmour	63.4209	57.8536	50.6493	0.581387	0.464384	0.519282	34204.2	f
1419	Puerto Peñasco	574.788	367.63	191.916	0.167622	0.054367	0.104035	30761.6	a
1420	Koutiala	155.47	126.886	64.0404	0.608804	0.0760295	0.295733	35964.4	a
1421	Kyaukpadaung	63.0798	59.6792	60.5141	0.865326	1.23834	0.911611	17782.4	e
1422	Nhamatanda	9.18686	9.01551	5.89897	0.967052	0.390943	0.650602	216859	a
1424	Galmi	7.97988	9.47342	8.43042	2.08804	0.634205	1.11525	109070	b
1425	Ilero	27.1488	23.827	23.1457	0.261867	0.796469	0.500455	79965.9	f
1426	Matagalpa	24.6425	30.2161	26.4206	1.84996	0.45161	1.14375	34162.5	b
1427	Amsterdam	188.502	202.646	196.58	1.94967	0.649869	1.25741	4128.74	b
1429	Sur	62.5805	79.7934	65.9764	-1.24646	0.188028	1.41935	10957.3	n/a
1430	Sibi	19.9213	22.7575	23.4784	3.38321	1.94977	2.85247	16172.2	c
1431	Trujillo	58.5621	50.2284	40.5371	0.359363	0.159318	0.256233	80864.5	a
1433	Leszno	156.378	176.136	183.471	158.766	-4.35502	-22.2723	-264.813	c
1434	Kanggye	33.0197	28.0041	23.089	0.136579	0.0678227	0.100799	361649	a
1435	Jenin	133.446	129.201	110.22	0.945852	0.510745	0.79254	10540.2	a
1436	Slatina	117.846	144.435	203.296	-0.843	-0.194766	-0.375243	-17314.4	n/a
1437	Smolensk	84.7607	99.6343	122.768	-1.64084	-0.82194	-1.10708	-8852.25	n/a
1440	Buram	1.87436	1.40367	1.15214	0.397505	0.667176	0.54658	1.28708e+06	f
1441	Louga	20.0964	33.8875	49.3748	1.24331	2.19931	1.3652	19191.7	d
1442	Merca	30.2486	27.551	20.251	0.474727	0.0618718	0.206976	197209	a
1443	Kruševac	111.8	117.309	135.182	-2.73772	-0.250619	-0.50412	-16143.7	n/a
1444	Rumbek	1.27376	3.67406	3.47434	20.7938	0.78161	4.24274	104798	b
1445	Stockholm	161.152	151.423	126.327	0.532895	0.249932	0.35055	20096	a
1446	`Uthman	132.777	147.721	143.397	1.56607	0.47702	1.31379	5506.2	b
1447	كيلو Kelo	23.0762	36.7773	33.8889	-0.132939	0.262947	-0.27918	-128532	n/a
1448	Notsé	26.8209	33.8263	23.8717	1.46844	0.198016	0.874738	45558.9	b
1449	Nakhon Sawan	52.5027	76.7868	134.568	-1.40723	-0.480023	-0.752707	-15887.9	n/a
1450	Vakhsh	172.673	165.018	122.636	0.582565	0.0486834	0.186543	37101.1	a
1451	El Hamma	124.609	107.601	90.9099	0.337651	0.155183	0.251191	37663.2	a
1452	Turgutlu	71.7209	75.8614	58.2477	1.17079	0.183563	0.68098	22935.6	b
1454	Vwawa	11.3887	25.2307	17.7038	2.95739	0.385368	1.44888	46552.9	b
1456	Kolomyia	165.236	194.209	208.034	22.2302	-0.913446	-7.13051	-755.154	n/a
1458	Navoiy	291.026	289.515	275.171	0.956867	0.552209	0.760741	4649.58	a
1459	Maracaibo	134.178	113.387	87.6888	0.320597	0.060521	0.184135	50616.4	a
1463	Monze	11.0921	15.7155	17.8869	2.69746	2.94428	2.7579	25226.7	d
1464	Norton	34.0138	65.1786	51.467	4.32203	0.228939	1.8249	12783	b
1465	Mazar i sharif	85.5983	94.321	74.6966	1.23445	0.257001	0.812834	15500.5	b
1466	Bocoio	3.98229	5.20863	10.6219	1.93983	-1.57987	105.029	1405.77	n/a
1467	San Miguel de Tucumán	118.034	120.424	118.09	1.25103	0.793608	1.00275	8446.86	b
1468	Belconnen	491.199	460.281	380.955	0.425118	0.163176	0.250526	9268.95	b
1469	Masallı	25.4848	25.2834	23.5539	0.972193	0.729893	0.856114	47834.3	a
1470	Kayogoro	1.39237	3.33839	2.92883	3.01633	0.76804	1.74513	261375	b
1472	Allada	12.3852	23.7445	30.2846	6.27506	2.62737	4.27667	11450	c
1473	Koudougou	85.8656	87.0152	76.0175	1.07276	0.355381	0.68955	18010.5	b
1474	Saidpur	33.8442	27.2575	25.0442	0.0587167	0.537137	0.270712	127718	f
1475	Mahilyow	145.912	155.527	165.039	5.47809	10.3574	6.98096	922.317	d
1476	Montero	110.782	128.067	97.7534	1.50017	0.115923	0.789862	12233.5	b
1477	Manaus	118.926	110.477	82.4265	0.756075	0.189083	0.447318	22911.5	a
1478	Red Deer	402.686	446.569	417.118	1.65123	0.673276	1.09578	2224.2	c
1479	Zurich	201.009	189.478	164.975	0.366484	0.206209	0.262038	21014.8	a
1480	Concepción	100.427	97.7979	102.807	0.747488	3.49998	1.18737	8286.36	e
1481	Wusu	122.824	103.011	75.7376	0.502774	0.307089	0.393882	26915.7	a
1482	Bonon	169.802	115.187	64.7727	0.490804	0.368701	0.424291	24669.2	a
1483	Edéa	9.52914	11.4252	14.0468	-5.92038	-2.58804	-3.63087	-23720.7	n/a
1485	Ouésso	451.015	129.412	55.3272	0.0371662	0.0471558	0.0412369	185974	f
1486	Quibdó	13.9086	14.0493	20.2262	1.03636	2.28094	1.66705	34946.7	d
1487	Las Tunas	94.0316	90.225	82.8587	0.667242	0.426544	0.536154	21176.9	a
1488	Havířov	117.679	141.633	178.185	-0.389569	-0.18898	-0.270917	-25595.6	n/a
1491	Mecheria	127.4	112.089	93.6309	0.527299	0.28341	0.409972	22544.6	a
1492	Esmeraldas	26.4171	23.2954	18.101	0.452584	0.0870365	0.252973	182583	a
1493	Al Zayyatin al Qibliyah	66.7464	61.2083	47.4285	0.526262	0.124473	0.279406	64161.4	a
1494	Badajoz	81.8332	116.23	128.291	-1.57052	-0.739063	-1.32629	-7349.98	n/a
1495	Gore	4.19968	4.94096	4.36869	1.84391	0.67218	1.06945	217882	b
1496	Angers	230.75	253.596	279.682	-1.22742	-0.630223	-0.877299	-4487.39	c
1498	Nkoranza	62.9398	52.9302	71.3437	0.314286	1.77198	1.19604	12386.7	e
1499	Macenta	70.6727	89.6561	81.4731	1.96425	0.365317	1.35773	9652.73	b
1500	Santa Cruz del Quiché	32.963	28.7147	19.486	0.635638	0.247721	0.412022	98428.5	a
1501	La Ceiba	149.184	142.661	107.427	0.860685	0.215155	0.518765	15443.3	a
1502	Gros Morne	19.1507	20.7221	17.7038	1.18791	0.521269	0.895043	60958	b
1503	Sidikalang	17.7098	24.915	29.2043	-20.5318	-1.05794	-4.37611	-9982.57	n/a
1504	Bandipora	23.7342	27.4298	29.0408	1.45159	1.48345	1.46016	25851.5	d
1505	Malekan	62.7204	46.8367	43.873	0.374386	0.596446	0.431592	44763.3	f
1506	Qaryat Arfaylah	59.9457	51.8587	38.2759	0.702573	0.608941	0.645038	33623.4	a
1507	Jerusalem	58.9114	48.6275	35.3907	0.410334	0.084481	0.242146	92055.6	a
1508	Sassari	101.495	112.787	112.582	-37.2692	0.893545	8.26192	1131.66	c
1509	Isahaya	198.162	225.344	266.373	-0.718356	-0.148533	-0.341897	-12753.4	n/a
1510	Nur-Sultan	252.144	202.539	109.347	0.410352	0.184512	0.258936	24423	a
1512	Gunsan-si	101.675	134.687	156.255	-2.37445	-0.342509	-1.21539	-6522.81	n/a
1513	Marj	101.68	96.9855	99.0691	0.74128	1.15469	0.918733	10852.1	e
1515	Marrakesh	22.3516	24.3293	19.9897	1.3388	0.34044	0.796256	59685.8	b
1516	Guaymas	95.74	95.1932	81.3379	0.977406	0.433055	0.692957	16452.9	b
1517	San	63.051	90.6148	69.7492	2.37456	0.292999	1.15924	12933.9	b
1518	Myingyan	63.0442	56.2114	55.0915	0.750533	0.741707	0.749254	22766.3	f
1519	Maxixe	18.8219	22.1914	21.1846	2.01643	0.688568	1.38012	36154.4	b
1521	Keïta	6.54326	11.4723	8.75572	-0.970564	0.110267	16.5157	7967.63	n/a
1522	Iwere	27.1488	23.827	23.1457	0.522629	0.928778	0.765642	52518.4	f
1523	Juigalpa	38.8251	48.6104	48.9938	2.54062	1.09379	2.01292	11314.6	c
1524	Breda	222.495	238.965	236.956	2.07954	0.892139	1.43612	3029.8	c
1525	Kathmandu	187.556	68.0979	15.7327	0.12555	0.0199748	0.0660691	367424	a
1526	Parachinar	0.886585	1.47187	2.36997	2.11499	3.65934	2.55147	247114	d
1527	Jaén	38.3757	55.7877	51.874	3.47393	0.537638	1.97683	11208.2	b
1528	Olongapo	48.9046	45.5259	44.2548	0.596696	0.749259	0.656019	32832	f
1529	Poznan	129.348	151.211	169.316	-3.92383	-0.947426	-1.99878	-3377.29	c
1530	Kwaksan	15.8435	15.4445	13.9615	0.7624	0.333706	0.511473	131729	a
1531	Pitești	71.8338	91.2947	123.894	-2.98834	-0.390283	-0.948564	-11178.5	n/a
1532	Severodvinsk	113.751	130.813	166.214	-0.255576	-0.511329	-0.405805	-17966.8	n/a
1534	Al-Fashir	67.1401	49.5828	31.1051	0.344646	0.108446	0.219304	103666	a
1535	Kaolack	62.887	55.1871	37.3612	0.523198	0.0454108	0.237153	88594.1	a
1536	Dara Salaam	0.479258	2.11128	3.69194	2.50902	-6.57383	3.24644	170633	n/a
1537	Niš	82.1342	86.5004	91.9111	2.21897	-2.38017	5.58279	2060.03	n/a
1538	Yei	14.5245	14.7661	12.7543	1.0585	0.732654	0.843392	87832.4	b
1540	As Safirah	83.0586	94.8951	93.0404	1.90363	0.758546	1.49518	7587.6	b
1541	Moundou	32.2643	30.8921	22.7549	0.816457	0.0854011	0.388527	96089.1	a
1542	Kara	3.89118	5.92915	6.1008	3.84631	1.3889	3.03159	66582.9	c
1543	Ratchaburi	81.4581	99.0577	142.303	-0.952715	-0.936271	-0.942006	-9863.72	n/a
1544	Danghara	81.3224	111.207	92.6361	12.7861	0.432977	1.37345	8351.15	b
1545	Tunis	130.366	121.149	104.16	0.645356	0.329609	0.480681	17959.9	a
1546	Akhisar	96.6746	110.707	108.48	1.56323	0.785534	1.34355	7240.69	b
1547	Xinying District	91.887	108.254	110.597	5.58959	-1.82009	7.59008	1304.51	n/a
1548	Tabora	96.6795	87.5586	64.0449	0.559876	0.0382011	0.25164	51101.2	a
1549	Mityana	45.3425	55.4015	48.2758	1.98324	0.600039	1.11439	19122.3	b
1550	Ternopil	92.1407	116.7	130.136	-3.16216	-0.329193	-1.48832	-6129.92	n/a
1552	Koson	106.385	111.121	95.1203	1.16563	0.23545	0.760008	13129.9	b
1553	San Rafael del Mojan	57.6876	63.5663	52.9333	1.27362	0.435833	0.873351	20814.8	b
1554	Phúc Thọ	30.5997	51.8978	53.6971	-190.055	1.4195	8.16611	2970.68	c
1557	Mazabuka	20.8068	30.4337	30.9812	2.18478	1.05597	1.62248	23617.5	c
1558	Harare	87.014	109.107	93.3665	2.30423	0.241379	1.18599	9332.02	b
1559	Kandahar	26.5825	21.1296	21.672	0.595674	1.04792	0.813798	52055.7	e
1560	Cubal	9.12057	9.90241	11.7129	1.16936	2.22722	1.4019	67957.3	d
1561	Yacuiba	54.6372	71.5591	65.1406	6.89813	0.231692	2.04626	8160.97	b
1562	Wollongong	590.114	540.212	440.636	0.188259	0.0957733	0.125897	15648.1	a
1564	Kirundo	1.05635	2.01072	2.53514	23.7006	1.61972	3.17595	181132	c
1565	Leuven	288.198	308.045	289.174	10.6131	0.344696	1.0327	3354.17	c
1566	Dassa-Zoumé	37.7709	63.4666	74.3238	6.10215	2.79561	4.56892	4010.43	c
1567	Gourcy	3.57467	5.05942	5.68618	2.44063	1.39504	1.86475	115497	c
1569	Homel	128.395	127.521	124.29	0.891312	0.541834	0.726648	10897	b
1570	Santa Cruz de la Sierra	104.914	130.641	101.065	1.79622	0.198308	0.937244	10380.2	b
1571	Vilhena	304.75	235.481	145.509	0.358683	0.040098	0.181864	26978.8	a
1572	Edmonton	435.414	412.539	341.911	0.76042	0.40935	0.554941	4710.08	a
1574	Coronel	111.943	108.933	111.409	0.846044	1.2365	0.982424	9115.66	d
1575	Altay	13.5873	18.403	20.6041	4.13824	2.85636	3.64301	16199.5	c
1576	Gagnoa	99.4926	83.617	64.1768	0.561625	0.370978	0.463489	27593.2	a
1577	Mbouda	24.1178	36.1885	35.5032	-6.2148	0.571097	-32.1369	-1057.19	n/a
1578	Kasongo-Lunda	11.0764	19.3684	19.5607	-0.372464	1.09364	-0.885285	-76803.3	n/a
1579	Dongou	1697.2	178.432	10.9607	0.256941	0.00584242	0.136233	165836	a
1580	Santander de Quilichao	15.2083	24.4535	24.083	4.00846	0.88678	2.57052	19926.8	b
1581	Bayamo	43.9747	41.706	39.0515	0.568022	0.443281	0.506815	47699	a
1583	San Francisco de Macoris	70.7436	90.4468	77.5846	1.88756	0.282157	1.18819	11313.6	b
1584	Sig	84.0517	91.1983	79.7485	1.56116	0.237993	0.836522	14620	b
1585	El Empalme	8.05879	10.2317	8.95514	2.12753	0.418602	1.23918	94583.9	b
1586	Desouk	45.0563	41.5139	33.8842	0.637386	0.34127	0.466465	55377.4	a
1587	Cádiz	79.2386	81.8504	77.3608	4.82557	0.247958	0.712739	17922.7	b
1588	Metu	19.408	25.8919	14.3277	1.48243	0.383933	0.805206	77084.9	b
1589	Pau	209.829	234.278	238.217	-45.5119	2.02304	10.1087	442.111	c
1591	Obuasi	77.6561	93.4005	96.5661	8.51545	2.83977	6.10621	1885.96	c
1592	Banankoro	45.8187	49.8748	47.4851	1.3868	0.216216	1.12671	19010.8	b
1593	Chichicastenango	12.0658	14.5044	12.6082	2.11046	0.522775	1.09571	73864.4	b
1594	Juticalpa	56.2028	74.1828	59.4701	2.05684	0.208519	1.10427	15622	b
1595	Dessalines	13.8213	14.0677	12.1434	1.04219	0.466201	0.813617	95513.6	b
1596	Medan	85.5686	89.5939	80.7151	1.31095	0.231409	0.794117	15171.1	b
1597	Mundra	11.2659	20.5611	31.614	4.10846	5.83201	4.6515	10646.4	d
1598	Maragheh	70.049	48.7262	42.2422	0.275979	0.270782	0.274519	68226	f
1599	Al Khan	59.9457	51.8587	38.2759	0.595193	0.50649	0.539113	39812.4	a
1600	Milan	158.321	165.65	164.247	-8.69398	0.706112	2.51336	2467.01	b
1602	Shieli	30.0005	42.7342	46.0946	-1.6887	4.29379	-2.95466	-9066.82	n/a
1603	Molo	3.5846	3.13896	2.39681	0.819958	0.37133	0.654928	537783	a
1604	Cheongju-si	46.8565	54.4666	55.7936	1.88923	1.15032	1.52999	12706	c
1605	Bayda	137.956	136.553	136.235	0.915944	0.975064	0.941604	7748.38	f
1607	Ben Guerir	1.55055	7.96664	9.70016	15.7074	5.84684	13.0706	16840.9	c
1608	Los Mochis	141.912	127.742	119.056	0.434268	0.567636	0.496539	15553.2	f
1609	Mopti	36.7449	39.219	28.9658	1.33789	0.247414	0.600547	51522.7	b
1610	Magway	43.4291	43.8968	48.0245	1.0172	2.59772	1.14809	18957	d
1611	Dondo	20.2981	34.7653	33.115	3.49532	0.783647	2.1113	17769.6	b
1613	Madaoua	6.6542	15.9627	12.5038	2.52198	0.519906	1.58211	64535.5	b
1614	Saki	37.8997	37.2661	33.451	0.9472	0.77112	0.842183	33599.7	a
1615	Siuna	3.32178	2.67639	2.12086	0.415083	0.479292	0.450234	855395	f
1618	Wana	0.348205	0.941969	3.49346	4.6028	-8.845	17.1144	41773.1	n/a
1619	Cutervo	10.3313	19.0392	22.9719	13.3221	-2.10799	-72.9562	-867.114	n/a
1620	Tarlac City	47.9729	54.2588	59.4749	1.52177	1.94052	1.64428	11296.4	d
1621	Świdnica	127.452	141.192	159.546	-1.43188	-1.17424	-1.28457	-5457.73	n/a
1622	Jongju	19.6012	17.7119	15.6539	0.333259	0.239144	0.284656	201312	a
1623	Brasov	79.4336	91.6326	119.815	-0.584774	-0.154506	-0.274808	-37449.8	n/a
1624	Arkhangelsk	131.988	149.79	189.553	-0.312008	-0.431138	-0.387113	-16371	n/a
1625	Mecca	64.8229	67.5122	56.1842	1.17683	0.405809	0.734651	22680.8	b
1626	Mellit	46.5311	35.8744	22.5599	0.401267	0.158058	0.265283	120765	a
1627	Gossas	27.1446	23.195	15.9037	0.256158	0.0599835	0.12765	382870	a
1628	Xawo Tako	0.382417	0.573458	2.5243	1.62553	3.48525	2.51698	294849	d
1629	Leskovac	84.254	102.859	132.801	-1.20774	-0.154899	-0.460259	-20605.6	n/a
1630	Kaya	5.74413	5.49413	4.48894	0.779089	0.563593	0.628923	316609	a
1631	Bza`a	93.122	92.6827	94.7509	0.969123	1.55802	1.09	9764.06	e
1632	Laï	10.0147	8.96503	7.15983	0.123237	0.0307005	0.0633204	1.87498e+06	a
1633	Anié	40.6584	39.5586	28.1792	0.895857	0.0858381	0.422064	70964.9	a
1634	Chumphon	70.2587	81.1057	91.3005	-4.44753	-1.6195	-2.66111	-4685.85	n/a
1635	Isfara	157.558	186.553	158.427	8.0574	0.270871	1.02218	6191.39	b
1636	Sidi Amor Bou Hajla	9.00968	14.5376	16.5516	10.5721	-2.16793	68.373	1178.88	n/a
1637	Istanbul	74.5372	65.9452	51.0351	0.508978	0.232553	0.350735	46804.1	a
1639	Mwanza	58.5716	64.9744	39.0927	1.2323	0.231884	0.635103	33910.4	b
1640	Nimule	9.10274	2.70928	1.19784	0.704925	0.671447	0.692308	842478	a
1641	Rivne	77.678	88.6734	94.3043	-17.5189	-1.9171	-5.86461	-1990.05	n/a
1642	Los Angeles	351.12	344.59	325.919	0.866553	0.358439	0.672626	4400.04	b
1644	Santa Rita	150.378	148.947	97.5355	0.969965	0.0239685	0.42448	19829.7	a
1645	Hòa Bình	27.5353	57.1358	73.9311	-87.7298	-2.52327	-11.1379	-1923.95	n/a
1646	Dhamar	0.17823	0.396141	8.5152	1.98599	5.03599	3.4625	93415.6	d
1647	Port Elizabeth	183.44	156.724	137.195	0.255537	0.235546	0.24651	25720.1	f
1650	Samangan	7.23289	8.59536	7.35335	1.36179	0.646127	1.01799	134528	b
1651	Vila Nova do Seles	18.0425	14.3178	19.8676	0.537594	-3.12226	1.22911	42811.6	n/a
1652	Tartagal	54.6372	71.5591	65.1406	2.52767	0.501792	1.48142	11240.3	b
1653	Campbelltown	407.037	407.891	336.403	1.01898	0.142753	0.431556	6285.94	b
1654	Lankaran	19.0193	18.1627	17.6593	0.540281	0.760097	0.658732	82925.9	f
1655	Ruyigi	2.51542	7.67314	12.2396	5.48512	2.26262	3.55821	42376.5	c
1656	Liège	275.331	287.876	277.906	188.4	0.364103	1.16723	3097.04	c
1657	Cotonou	125.902	124.484	89.477	0.948838	0.152505	0.44099	21633.2	a
1658	Yako	5.96813	8.54646	10.5015	4.04299	2.6581	3.33273	36981.7	c
1659	Bodorganj	40.6361	33.4421	33.3012	0.0120946	0.943063	0.266572	102267	f
1661	Yacuiba	12.4448	19.7584	21.7958	9.12768	3.18183	6.50199	9173.88	c
1662	Itacoatiara	64.7179	56.881	45.501	0.466394	0.245474	0.34485	54006.3	a
1663	Regina	395.355	367.087	330.448	0.50421	0.488495	0.495116	5610.09	f
1665	Chiguayante	138.774	99.4728	55.2727	0.371492	0.0798656	0.212095	56803.9	a
1666	Kuytun	98.0852	138.757	153.632	10.9476	-1.89136	-1283.53	-6.29391	c
1667	Sinfra	59.7028	71.3848	66.137	1.56733	0.710247	1.17692	13449.8	b
1668	Bafoussam	41.0824	63.1554	55.193	3.47551	0.245857	1.83783	11287.7	b
1669	Kenge	16.5418	21.5032	21.0944	7.55405	0.661842	3.51204	15175.6	b
1670	Impfondo	1697.2	178.432	10.9607	0.114914	0.0104711	0.0600211	329870	a
1671	Chigorodó	26.5444	24.8666	23.3072	0.631917	0.550037	0.595241	67729.9	a
1672	Contramaestre	56.3736	63.3133	65.1908	3.07909	2.87289	3.03406	5427.35	c
1674	Santo Domingo	92.402	77.5233	65.3813	0.3832	0.419647	0.401703	32402.9	f
1675	Mostaganem	102.41	109.267	98.0847	1.34578	0.390253	0.881609	11331.5	b
1676	Milagro	46.576	54.1439	49.3258	1.72002	0.528255	1.14106	18246.3	b
1677	Sadat City	35.303	77.1917	69.3263	1.455	0.637335	1.33479	13412.8	b
1679	Uallaga	1.76107	3.68342	3.74274	2.83237	1.05055	2.04885	177728	c
1680	Caen	232.217	262.178	292.862	-1.20396	-0.591855	-0.862373	-4447.33	c
1681	Torquay	190.055	201.621	205.964	-1.30472	-40.8098	-2.07506	-2435.52	n/a
1682	Mampong	51.9538	72.4318	76.6481	2.53202	4.46084	2.66722	5859.84	c
1683	Kankan	153.913	91.0067	52.4937	0.0661763	0.0197315	0.0429823	272648	a
1684	Santa Cruz Barillas	12.3758	11.4922	7.39459	0.826913	0.293686	0.510567	211761	a
1685	Petite-Rivière-de-l'Artibonite	21.0306	17.2995	12.2419	0.622933	0.245272	0.445658	144324	a
1687	Salaya	12.8671	12.8984	11.9661	1.01828	0.243988	0.686913	117461	b
1688	Miandoab	65.6495	49.5407	43.7671	0.462798	0.352316	0.433252	43808.1	a
1689	Gaiyara	65.3555	55.9799	41.2363	0.548841	0.437693	0.48071	41085.8	a
1690	Como	176.951	189.246	191.441	3.30937	1.14649	1.73019	3137.22	c
1691	Ube	262.265	296.553	340.825	-0.621896	-0.268728	-0.413016	-8107.99	n/a
1692	Temirtau	185.082	216.605	211.247	-0.152312	0.190263	-0.252698	-20022.1	n/a
1693	Narok	4.02589	6.87552	8.0782	1.99799	1.409	1.74849	93309.1	c
1694	Chungju-si	56.1181	94.559	151.535	-1.14118	-0.183018	-0.546524	-20081.4	n/a
1695	Derna	199.222	176.156	164.171	0.0715915	0.0396524	0.0602107	91997.1	f
1696	Trincomalee	35.6327	35.2551	33.384	0.902429	0.439552	0.684327	42408.5	a
1698	Heroica Caborca	185.161	158.357	111.948	0.541585	0.10945	0.311224	22768	a
1699	Socoura	30.119	34.3609	29.7376	1.33604	0.685179	0.985028	33951.9	b
1700	Myitkyina	137.676	76.5748	47.9547	0.189222	0.101695	0.152581	85837.4	a
1701	Inhambane	31.6076	36.8104	31.5209	1.79492	0.37153	0.993736	31884.4	b
1702	Seremban	278.115	229.319	162.074	0.461772	0.140437	0.291549	16515.4	a
1703	Guidan Roumdji	22.9182	31.0291	22.5018	1.52653	0.364224	0.983035	44867.3	b
1705	Bilwi (Puerto Cabezas)	42.0339	31.0662	19.1176	0.4413	0.263513	0.343665	108154	a
1706	Hoorn	199.949	199.92	191.484	0.998544	0.597317	0.789755	6475.44	e
1708	Hub	60.7989	83.9414	87.0973	4.79039	-9.90545	5.39904	2525.44	c
1709	Cajamarca	11.0733	13.1073	12.0013	2.41243	0.792408	1.14791	75274.1	b
1711	Wroclaw	94.5735	110.201	124.894	-5.78852	-0.914684	-2.16382	-4247.26	c
1712	Taechon	5.99316	5.88664	6.2197	0.773834	2.54348	1.32278	123771	e
1713	Suceava	84.2171	119	166.954	-2.6944	-0.254344	-0.882481	-9568.05	n/a
1714	Tver	130.977	155.371	203.369	-0.788209	-0.635999	-0.691902	-8868.57	n/a
1716	UNNAMED	4.9057	7.45438	4.83235	1.60606	0.117773	0.987251	208338	b
1717	Darou Mousti	30.7188	44.0657	66.3842	5.1982	-0.15255	-1.85829	-11828.6	n/a
1718	Beledweyne	45.1991	47.6503	34.7854	1.08457	0.318387	0.758891	33921.3	b
1720	Malakal	52.8244	71.9956	54.2029	2.38818	0.411738	1.03651	18002.6	b
1721	As Suwayda	256.326	227.349	214.841	0.478547	0.225155	0.417487	10239.4	a
1722	Gore	19.9658	17.736	12.1125	0.635799	0.180668	0.367855	178767	a
1723	Tsévié	31.6011	39.7781	40.448	1.87468	1.1226	1.61812	17101.8	c
1724	Nakhon Pathom	99.0405	105.316	116.697	1.86167	6.60561	2.83075	3278.26	d
1725	Kulob	119.785	134.494	112.972	1.86893	0.409668	0.863401	9975.77	b
1726	Kairouan	123.18	109.38	93.3612	0.354525	0.0968945	0.228845	40956	a
1728	Chiayi	65.9064	70.8294	66.3696	2.0737	0.229326	1.04624	14450.5	c
1729	Nansio	26.5715	33.247	18.7549	1.74671	0.1245	0.634846	72160.1	b
1731	Chernivtsi	164.84	175.374	177.591	2.39039	1.23948	1.76806	3302.93	c
1732	Petaluma	474.456	477.62	469.537	1.07991	0.735173	0.929409	2279.89	d
1733	Katta-Kurgan	203.754	206.464	173.254	1.09564	0.169457	0.535833	9968.92	b
1734	Mérida	69.2687	77.843	73.0036	1.96049	0.416275	1.22689	11448.9	b
1736	Yarim	0.0311911	0.164154	1.46847	4.09129	3.72296	3.87042	505816	c
1737	Kimberley	80.755	72.7759	59.4772	0.632503	0.286972	0.459763	31715	a
1738	Chililabombwe	181.619	156.113	134.02	0.499483	0.493708	0.4966	13055.1	f
1739	Triangle	1.36269	2.18476	2.24815	-0.242895	3.49748	-0.359184	-1.59848e+06	n/a
1740	Kunduz	19.9896	38.5263	61.8165	2.32769	3.87708	2.71435	9372.31	d
1741	M'banza Congo	188.973	67.7744	38.7345	0	0.494353	0.256567	54011	n/a
1742	San Fernando del Valle de Catamarca	90.162	98.5356	83.6287	1.6145	0.0727218	0.765971	15061.6	b
1744	Baku	135.691	124.762	101.243	0.460729	0.158865	0.275193	31198.3	a
1747	Banikoara	25.1959	24.6433	16.547	0.939893	0.358893	0.575377	87451.2	a
1748	Leo	16.0005	24.3515	16.2593	2.1742	0.191302	1.01872	60789.9	b
1749	Rajshahi	90.826	82.0934	77.1408	0.494671	0.625493	0.554028	21647.1	f
1750	Parintins	110.375	97.3422	83.8364	0.279611	0.125381	0.203309	51375.8	a
1751	Saskatoon	410.194	361.65	303.889	0.386438	0.411344	0.401137	7122.88	f
1752	Lugano	120.125	123.908	124.358	1.56222	1.03167	1.20433	6789.98	c
1753	Melipilla	73.3127	81.9256	84.6234	3.70495	1.7673	2.72263	4654.48	c
1754	Kuqa	113.544	167.453	166.367	4.68	0.918303	3.06193	2348.03	c
1755	Bouaflé	223.097	112.374	41.8778	0.20126	0.0906291	0.139489	86148.3	a
1756	Ndop	16.693	27.0715	24.276	3.69423	0.444014	1.99735	24440.3	b
1757	Bandundu	74.8399	82.3336	78.7619	1.6717	0.649442	1.19018	10930	b
1758	Bétou	1697.2	178.432	10.9607	0.185183	0.128536	0.154785	150954	a
1759	Palmira	43.9231	51.7699	55.2027	3.11798	-43.0771	4.00161	5056.66	d
1760	Holguín	79.3607	76.6044	71.895	0.665924	0.384335	0.526984	25154.8	a
1761	Münster	245.012	230.696	209.526	0.553903	0.291747	0.422369	10475.8	b
1762	San Pedro de Macorís	130.993	99.2956	75.2774	0.325904	0.342871	0.334494	30883	f
1763	Mohammadia	91.7012	91.7637	79.9593	1.00341	0.28478	0.650968	18006.2	b
1764	Babahoyo	30.5606	39.2691	30.9727	2.67857	0	1.03463	31401.6	n/a
1765	Itay el-Barud	61.2847	58.1769	50.1285	0.88611	0.659961	0.775445	23574.7	a
1766	Cáceres	84.9651	120.005	152.518	-2.73808	-1.47974	-2.09457	-4172.9	n/a
1767	Guyi	1.75433	3.78716	3.45168	3.30926	0.780259	1.89597	201778	b
1768	Le Havre	241.455	275.519	325.557	-0.498492	-0.238312	-0.341142	-10474.3	n/a
1769	Bridgend	231.093	227.259	212.181	0.596086	0.263646	0.365905	12350.1	c
1770	Ejura	73.616	85.447	103.045	3.06153	8.68436	4.47914	2544.41	d
1771	Siguiri	117.711	65.3163	32.1347	0.299316	0.309012	0.304647	60647.6	f
1772	Santa María Nebaj	14.9453	16.6635	15.3834	1.37833	0.819144	1.0396	63326.6	b
1773	Saint Michel de l’Attalaye	11.0135	11.9343	10.781	1.18216	0.625737	0.970049	94722.4	b
1774	Lepar Samura	40.4299	54.6518	58.2218	2.00843	1.63161	1.91383	10582.2	c
1775	Khambhaliya	12.8671	12.8984	11.9661	1.01699	0.385	0.725687	111207	b
1776	Baneh	66.3752	61.0146	53.1054	0.878485	0.686125	0.803542	21357.1	a
1777	Hajiruk	51.1062	60.1381	73.7433	1.23997	37.2786	1.53626	10329.5	d
1778	Pavia	145.71	161.29	181.432	-0.374041	-0.391975	-0.383608	-16047.2	c
1779	Muroran	259.623	272.158	300.057	-0.357424	-0.199226	-0.246554	-14539.3	n/a
1780	Karaganda	185.082	216.605	211.247	-0.523414	0.651334	-3.21053	-1574.63	n/a
1781	Nakuru	23.6858	24.0706	18.4814	1.04118	0.428496	0.709353	68394.1	b
1782	Daejeon	42.0401	46.1019	46.3021	1.92783	1.03096	1.40337	16113.5	c
1783	Tobruk	227.796	213.008	209.304	0.650695	0.868999	0.74035	6198.25	f
1784	Badulla	34.5158	41.835	46.4881	2.43357	2.10181	2.29542	10774.2	d
1785	Casablanca	38.0069	41.6056	39.5426	1.50822	0.751499	1.10352	23344.3	b
1786	Hermosillo	129.725	140.993	124.354	1.31133	0.552305	0.922854	8547.28	b
1787	Timbuktu	162.925	111.201	56.406	0.159666	0.0443927	0.0893728	123374	a
1788	UNNAMED	9.97149	12.9406	12.4748	1.88494	0.475496	1.61462	55040.8	b
1789	Beira	33.0999	38.3946	37.0901	-7.72308	0.371768	3.99433	7138.76	n/a
1790	Kota Bharu	141.611	145.292	136.744	1.13597	0.561553	0.893066	8053.87	b
1792	Ago Are	19.5527	17.8259	16.938	0.623967	0.820222	0.729187	75770.4	f
1793	Utrecht	180.257	183.406	165.877	1.11532	0.513994	0.767019	7556.17	b
1795	Usta Muhammad	4.36366	6.87227	9.61672	14.4616	27.4854	18.0206	8322.22	d
1796	Chimbote	43.8765	44.6923	45.9466	1.14674	2.60563	1.3229	16825	d
1797	Angeles [San Fernando]	69.6644	61.754	50.7696	0.65688	0.322363	0.505881	33662.1	a
1798	Gniezno	142.418	164.616	181.115	-6.52904	-2.48559	-4.15341	-1496.92	d
1799	Jonchon	17.276	16.1543	14.6756	0.569515	0.320105	0.451001	139661	a
1800	Târgoviște	98.511	115.037	144.48	-3.32966	-0.281476	-0.792509	-10584.2	n/a
1801	Bryansk	120.521	139.916	174.484	-0.854434	-0.584955	-0.683623	-10098.1	n/a
1802	At Taif	46.5352	56.5396	45.564	1.82408	0.340221	0.962566	22583.3	b
1803	UNNAMED	4.9057	7.45438	4.83235	2.51912	0.295844	0.983092	209147	b
1804	Guinguinéo	43.341	39.7044	27.4367	0.298136	0.0156818	0.0861711	340025	a
1805	Burao	20.9223	23.8611	20.4451	1.86837	0.581066	0.955639	50644.2	b
1807	Bor	7.62323	10.0999	19.1028	2.84341	2.6477	2.70307	28442.5	c
1808	Manbij	73.1225	68.4914	72.26	0.729077	2.16399	0.958732	14353.2	e
1809	Doba	31.0653	27.9378	18.4351	0.68613	0.160573	0.37379	114591	a
1810	Tchamba	57.2123	39.5817	20.1339	0.306755	0.0485025	0.159016	197107	a
1811	Phetchaburi	59.7049	59.6952	60.3534	0.998029	1.53676	1.1047	15078.4	d
1812	Khorugh	18.4858	22.7958	26.5937	-1.57489	-10.6981	-2.84577	-15806.8	n/a
1813	Gabes	246.665	217.534	187.038	0.330507	0.107601	0.224821	20812.9	a
1814	Aydin	72.25	77.6542	59.6863	1.20555	0.274152	0.732256	21000.3	b
1815	Tainan	98.9948	107.277	107.488	2.55595	1.09096	2.12441	4559.7	c
1816	Iwambi	62.2815	65.5101	51.9036	1.23808	0.205531	0.63929	27685.2	b
1817	Gulu	11.9053	12.7212	8.94495	1.19644	0.26847	0.650869	151282	b
1818	Kamianets-Podilskyi	172.124	182.27	190.974	5.11168	6.61702	5.67399	971.46	n/a
1820	Qarshi	106.385	111.121	95.1203	1.35523	0.203825	0.64794	15379.7	b
1821	Cabimas	151.23	139.206	112.898	0.602095	0.0795002	0.329186	23412.9	a
1822	Thái Nguyên	27.6204	35.4597	44.7489	3.59374	36.0938	5.68663	4933.39	d
1823	Ad Dala	0.362527	1.5917	2.34283	2.86154	1.77434	2.4421	323529	c
1825	Chingola	273.791	230.619	180.905	0.263743	0.0602535	0.156761	28945.5	a
1827	Puli Khumri	1.51483	3.18612	9.00071	2.65466	4.24205	3.31531	64685.3	d
1828	Gabela	37.3346	31.6749	33.9679	0.748007	1.20864	0.904287	31280.4	e
1829	San Rafael	56.0318	77.2709	73.9833	5.43845	0.493892	2.75543	5598.11	b
1830	Sydney	320.072	304.252	249.62	0.54366	0.125389	0.263107	13505.7	a
1832	Muyinga	1.9549	5.2654	5.00965	4.05283	0.912509	2.05301	140350	b
1833	Ouèssè	42.5503	42.5278	30.5297	0.99825	0.214068	0.541635	52017.6	a
1834	Ouagadougou	150.552	131.16	57.0173	0.791946	0.127508	0.399753	29524.2	a
1835	Joypurhat	71.6403	75.5378	87.7591	1.31346	9.89192	2.09185	5999.82	d
1836	Tangará da Serra	178.514	159.85	103.398	0.71582	0.129354	0.385717	19621	a
1837	Winnipeg	333.378	320.469	304.127	0.589703	0.592587	0.591352	5318.04	f
1839	San Felipe	97.8907	88.2279	71.9631	0.544622	0.144864	0.340431	35279.4	a
1840	Karakash	40.078	38.7585	35.6231	0.817574	0.53469	0.676989	39210.4	a
1841	Lakota	63.6256	68.2785	63.1598	1.38259	0.585093	0.980262	16096	b
1842	Foumbot	25.1406	30.5945	28.7873	1.54386	0.856946	1.1722	31410.4	b
1843	Mbandaka	51.3806	44.3447	34.604	0.473938	0.281025	0.367445	65453.9	a
1844	Buga	31.1237	40.5732	50.3469	24.6677	-1.03674	-4.07534	-6162.7	n/a
1845	Palma Soriano	48.4319	56.7175	61.2132	54.848	-16.7168	-169.607	-108.041	c
1846	Koblenz	254.987	253.579	259.137	0.885359	10.0514	1.31832	2950.68	n/a
1847	La Romana	104.397	103.864	98.5917	0.981165	0.767518	0.884597	11167.5	b
1848	Mascara	89.0635	106.73	96.0311	1.6976	0.608031	1.14242	9431.5	b
1849	El Carmen	25.5769	34.9918	39.5712	2.75344	1.75222	2.27513	13538.8	c
1850	Shubra Khit	71.1826	64.0965	51.8732	0.524365	0.344846	0.417674	39801.8	a
1852	Shewa Ghimira	0.888162	1.20212	2.13271	4.59934	2.74959	3.12736	218559	c
1853	Angoulême	341.806	372.308	417.004	-1.91676	-0.745687	-1.10981	-2386.46	c
1854	Exeter	185.655	191.604	189.772	2.54546	0.869275	1.23359	4317.93	c
1855	Cape Coast	149.898	114.961	77.2062	0.32028	0.126351	0.215833	44303	a
1856	Nzérékoré	135.828	124.542	89.2781	0.844581	0.28384	0.589797	15835.7	a
1857	Escuintla	48.2297	66.0778	62.3149	3.51077	0.668224	1.84808	9780.24	b
1858	La Croix	22.2124	15.8746	9.05237	0.462015	0.20841	0.327118	230098	b
1860	Ramsar	0.133505	0.842096	1.1323	15.9628	1.74999	5.12782	383978	c
1861	بوکان	95.0096	63.868	50.7937	0.385136	0.379618	0.383129	38960.3	f
1862	Hīt	166.475	157.585	117.644	0.668471	0.0738167	0.278418	25894	a
1863	Lecco	185.398	191.808	189.158	-824.874	0.518296	1.69636	3147.66	b
1864	Izumo	360.225	396.714	465.208	-0.327072	-0.0903031	-0.168986	-14483.7	n/a
1865	Turkestan	121.335	134.882	106.613	3.14349	0.189905	0.61924	14240.7	b
1867	Iksan-si	78.4841	106.041	138.765	-1.42774	-0.144646	-0.587768	-16360.1	n/a
1868	Valaichchenai EP	133.239	125.966	122.623	0.104169	0.208628	0.140905	55544.3	f
1869	Settat	26.0289	43.8036	53.3589	5.11557	4.57227	4.95042	5249.03	c
1870	Ciudad Obregón	125.377	145.359	124.289	1.6817	0.250894	0.979553	8180.48	b
1871	Gao	167.438	123.974	71.6247	0.1555	0.00507934	0.0640791	147421	a
1872	Mandalay	47.028	46.2212	42.2682	0.965266	0.408195	0.835652	26982.2	a
1873	Massinga	21.1014	23.0837	25.9035	1.85976	3.98835	2.43385	17500.5	d
1874	Melaka City	233.104	206.216	160.131	0.601028	0.186069	0.392352	13370.2	a
1875	Maradi	71.2329	71.4938	40.4396	1.01104	0.0840407	0.405984	47353.9	b
1876	Eruwa Titun	47.1156	55.0177	49.106	1.51717	0.612332	1.06977	19393	b
1877	Tilburg	153.224	177.309	184.21	3.3301	1.80279	2.67099	2221.57	c
1879	Shahdadkot	1.50035	1.9155	2.07272	2.35594	1.34013	1.78423	312978	c
1880	Huamachuco	10.7808	10.0209	8.19805	0.724679	0.169932	0.460216	233088	a
1882	Wejherowo	150.453	152.453	143.066	1.10647	0.580522	0.817291	8348.52	b
1883	Unsan	12.0863	12.9845	13.9294	2.77125	3.45928	3.05595	25178	d
1884	Piatra Neamț	62.7053	80.1644	119.513	-0.546835	-0.0925145	-0.230109	-50746.5	n/a
1885	Cherepovets	108.324	126.611	148.582	-2.29471	-0.598404	-1.14308	-6893.8	n/a
1886	Hail	95.6873	123.649	108.459	1.96909	0.431884	1.25299	7788.91	b
1887	Ad Da'ein	27.0133	24.2546	14.3597	0.793573	0.122055	0.435242	121632	a
1888	Goudomp	18.8021	22.9463	16.4946	1.961	0.0893398	0.770199	74131.4	b
1889	Mogadishu	49.6197	47.7441	33.4423	0.751258	0.0208365	0.239046	103781	a
1890	Juba	136.592	130.763	79.5708	0.842169	0.108525	0.351746	27965.8	a
1891	Kobani	55.2202	56.4652	56.0259	1.08318	0.924256	1.03902	17295.5	b
1892	Kokanti	1.29931	1.37719	1.41611	1.43199	1.08397	1.18448	620133	c
1894	Bangkok	127.638	100.268	70.4459	0.389346	0.273414	0.32542	33351	a
1896	Arnavutköy	125.615	95.3299	71.8694	0.458155	0.399096	0.429803	25290.3	a
1897	Kaohsiung	85.0883	84.8052	85.2802	0.92994	2.26997	1.04337	11251.2	n/a
1898	Nzega	31.7366	49.9268	37.6634	6.49614	0.207053	1.39099	20639.9	b
1899	Kampala	104.103	97.0732	56.7409	0.817562	0.146697	0.400605	33653.1	a
1900	Khmelnytskyi	112.236	132.82	140.158	6.52556	2.88221	4.76268	1668.81	c
1901	Santa Rosa	368.211	380.304	376.026	1.36611	0.819733	1.13908	2358.65	c
1903	Ciudad Ojeda	151.941	147.2	117.206	0.837113	0.0375793	0.398271	18938.1	a
1905	Rada'a	3.51028	7.47233	8.78378	2.70896	1.41613	2.10419	77781.9	c
1906	Makhanda (Grahamstown)	25.1854	53.1922	56.5979	5.4686	1.73073	4.21006	6021.01	c
1907	Kafue	67.9291	76.1777	61.8906	1.44994	0.212251	0.820406	18867.5	b
1908	Glenclova	2.60665	2.48184	2.10717	0.527638	0.104891	0.25805	1.6588e+06	a
1909	Khanabad	9.11105	22.4245	40.0366	3.24058	9.00135	4.12023	10991.7	d
1910	Quipungo	3.94454	3.35943	3.11628	0.837359	0.918031	0.876199	336557	f
1911	San Carlos de Bariloche	48.329	44.3109	35.3037	0.523107	0.124496	0.288802	84452.7	a
1912	Newcastle	494.953	462.653	377.302	0.384148	0.0918433	0.187706	12383.4	a
1913	Parakou	310.223	241.236	129.074	0.474101	0.0159442	0.212676	24673.5	a
1914	Djibo	0.471501	0.739969	1.28992	2.11312	2.20957	2.16439	530271	d
1915	Naogaon	92.8052	93.5883	96.4055	1.04686	1.26512	1.13071	9340.8	d
1916	Cáceres	73.0602	96.0179	99.3924	4.65373	3.02841	4.3523	2679.36	c
1917	Thunder Bay	311.973	342.958	377.057	-1.17277	-0.206292	-0.551089	-5293.03	n/a
1918	Sankt Gallen	123.222	129.526	130.372	2.65331	1.08281	1.51865	5191.9	c
1919	Los Andes	82.2138	79.5848	62.7615	0.869888	0.164301	0.494377	28412.5	b
1920	Hotan	77.1777	68.4185	57.0429	0.426847	0.223982	0.319905	47460.9	a
1921	Korhogo	160.816	139.094	101.427	0.604729	0.185449	0.389368	20516.3	a
1922	Kumbo	23.456	23.4638	20.476	1.00225	0.252257	0.588511	77765.1	b
1924	Apartadó	13.0112	13.8339	13.1949	1.55243	0.611957	1.0602	71966.2	b
1925	Santiago de Cuba	57.3204	65.8351	67.5459	3.63439	1.74445	2.88609	5555.61	c
1926	Hamm	239.665	268.397	311.026	-1.21981	-0.395217	-0.663696	-5521.78	n/a
1927	Higüey	142.342	110.749	49.1197	0.675961	0.141174	0.381822	34705.5	a
1928	Saida	86.5995	83.9279	72.8189	0.845098	0.284957	0.567636	22285.3	a
1929	San Jacinto de Buena Fe	21.5587	38.9414	36.9922	3.60718	0.769004	2.20227	15572.1	b
1930	Ezbet Ahmad al Ballasi	66.597	60.9371	47.2384	0.627443	0.206984	0.38614	46685.9	a
1931	Jerez	164.473	195.575	199.151	-6.70352	1.49699	14.6914	375.439	c
1932	Berciuma	1.21428	1.2171	1.65259	1.00842	1.75828	1.45455	475178	d
1933	Le Mans	200.861	229.078	258.758	-1.38068	-0.543708	-0.888224	-4939.14	c
1934	Larbert	231.001	227.241	216.013	0.567511	0.439477	0.477326	9383.58	b
1935	Assin Fosu	71.0093	78.8245	58.0722	1.20403	0.210437	0.77621	20329.5	b
1936	Sinko	82.175	53.7223	35.2516	0.258966	0.260478	0.25972	75221.5	f
1937	Chimaltenango	89.145	79.0314	50.1623	0.71719	0.22898	0.433708	35691.1	a
1938	Mirebalais	13.1017	22.835	20.5364	-8.37853	0.738989	2.29437	26011.5	n/a
1940	Rajouri	2.259	4.31356	3.85462	3.01319	0.679048	1.7954	181139	b
1941	Ahar	32.2132	63.3922	90.7301	2.50321	12.5714	3.15135	5394.24	d
1942	Baiji	154.28	139.332	117.527	0.658247	0.620483	0.635565	11846.5	a
1943	Bergamo	226.989	232.287	208.082	1.42276	0.122846	0.516883	8910.82	b
1944	Ōmuta	248.125	251.226	253.46	1.8291	14.7748	2.36163	1688.41	n/a
1945	Pavlodar	161.178	186.583	176.609	-0.435632	0.283111	-2.61074	-2269.91	n/a
1946	Nyahururu	8.48555	8.06886	6.53838	0.936431	0.470802	0.78086	175857	b
1947	Gangneung-si	104.231	120.373	138.131	-2.29916	-0.283762	-0.866878	-9616.11	n/a
1948	Batticaloa	143.526	140.114	142.95	0.342161	-0.62942	0.834584	8365.19	n/a
1949	Berrechid	23.4444	51.1925	43.3173	3.46052	0.593593	1.84282	16165.7	b
1950	Navojoa	145.174	192.759	166.083	2.23895	0.301215	1.30442	4909.15	b
1951	Madaya	12.8747	13.6671	14.457	1.11597	-7.80609	1.22791	59369.2	n/a
1952	Manga	33.7549	38.6846	37.3189	1.22371	0.762764	1.13193	24724.9	b
1953	Muar	130.984	165.243	167.97	3.14766	1.19909	2.30611	2904.46	c
1955	Ikorodu	119.347	190.109	167.421	2.50026	0.684726	1.47444	4681.6	b
1956	Almere	135.505	192.754	161.063	2.07027	0.478057	1.25659	5328.77	b
1958	Dera Murad Jamali	1.80791	3.5012	5.6063	-17.7838	-2.62679	-5.85915	-51635.6	n/a
1959	Barranca	9.15632	8.82579	32.4605	0.825668	12.3799	4.88999	10744.7	e
1960	Bayombong	64.3978	78.7317	68.7968	1.74366	0.308443	1.14201	13119.7	b
1961	Bydgoszcz	98.2837	114.895	130.713	-3.10947	-0.771592	-1.57334	-5603.38	c
1962	Unjon	15.6087	13.7784	11.8995	0.147384	0.149286	0.148413	496453	f
1963	Botoșani	57.8545	71.9834	96.2897	-1.60208	-0.152647	-0.514491	-26131.7	n/a
1964	Kaluga	158.258	177.878	214.363	-0.854218	-0.432585	-0.570093	-9533.51	n/a
1965	Al Hawiyah	46.5352	56.5396	45.564	1.82519	0.201749	0.958347	22680.5	b
1966	UNNAMED	1.34044	1.2587	0.947886	0.88223	0.29934	0.630973	1.43712e+06	a
1967	Touba	96.7759	92.8572	62.3169	0.845315	0.0473348	0.358238	36562	a
1968	Dhuusamareeb دوسمريب	11.2379	10.7502	8.49338	0.665653	0.105301	0.293048	351374	a
1969	Nimule	9.09744	2.98705	0.783082	0.307488	0.293723	0.300041	1.90403e+06	a
1970	Al-Tabqah	95.8501	83.7981	86.4003	0.456768	1.36046	0.687551	16021.1	e
1971	بيجوندو Bedjomo	2.05507	2.18289	2.00159	1.28672	0.710096	0.948246	520536	b
1973	Surat Thani	111.5	122.32	116.719	1.67817	0.525995	1.19428	7332.62	b
1974	Hammamet	123.748	114.201	112.305	0.422324	0.891192	0.668633	12711.6	e
1975	Ödemiş	35.6598	43.0354	54.8507	2.66363	-2.65457	10.2352	2188.52	n/a
1977	Mbeya	155.277	134.269	79.4066	0.648637	0.124136	0.338258	27642.2	a
1979	Zhytomyr	139.47	155.304	175.199	-1.37144	-0.568241	-0.866267	-7386	n/a
1980	Concord	441.75	452.941	430.578	1.24638	0.486204	0.871978	2630.59	b
1981	Samarkand	203.754	206.464	173.254	1.06099	0.122314	0.610697	8754.76	b
1982	Arauca	58.5612	60.6416	45.8534	1.54308	0.0383597	0.310838	62378.1	b
1984	Al Mansurah	7.9547	6.29768	4.62848	0.444194	0.313842	0.376877	449172	a
1985	Mafikeng	76.0795	99.8646	96.0663	2.34454	0.734404	1.66967	6942.9	b
1986	Lusaka	119.233	91.905	51.5637	0.470238	0.167794	0.293122	45872.5	a
1988	Chaman	4.36519	10.8391	16.3891	36.5084	2.76491	6.09067	17573.2	c
1989	Ganda	15.9556	18.977	21.7376	1.34989	1.88818	1.47681	35622.4	d
1990	Santiago del Estero	94.8644	108.468	98.2837	2.54059	0.144399	1.17511	8807.41	b
1991	Toowoomba	270.827	316.597	264.511	2.4065	0.192826	0.929287	4023.06	b
1992	Porto-Novo	180.135	139.273	97.1704	0.0782766	0.00503763	0.0369335	208167	a
1993	Kongoussi	4.29525	6.88442	7.32605	2.37988	1.21925	1.85365	92478.9	c
1995	Itaituba	71.2338	102.8	104.749	5.89539	1.77365	4.88695	2346.81	c
1996	Detroit	321.39	445.03	483.928	-13.618	-0.703412	-4.72753	-533.935	n/a
1998	Shihezi	151.27	133.156	109.243	0.558021	0.444412	0.495253	15913.1	a
1999	Diégonéfla	54.4758	67.7913	57.1607	1.48197	0.522326	1.05934	16860.8	b
2000	Nkambe	15.9453	22.1763	23.2093	13.7684	-6.70751	19.8376	2603.43	n/a
2001	Kikwit	54.0901	62.7369	62.3923	2.02545	0.970786	1.42861	11991.6	b
2002	Tuluá	39.4297	42.9439	41.2609	1.53336	0.670176	1.16139	21322.8	b
2003	Guantanamo	60.1156	63.2315	60.2385	1.61039	0.292528	1.0135	16395.8	b
2004	Osnabrück	241.32	259.092	293.414	-1.69171	-0.296015	-0.597069	-6296.7	n/a
2005	Relizane	51.5107	59.7895	56.314	1.99505	0.592095	1.30058	14239.9	b
2006	Quevedo	47.9997	53.201	47.7432	1.49502	0.527456	0.987732	21152.9	b
2007	Al Balakus	63.2175	58.7632	47.4815	0.520635	0.357886	0.409095	44980.3	a
2008	Seville	66.6564	89.1033	90.927	71.6898	1.28606	5.1439	2482.32	c
2009	Shehibi	1.88279	2.77492	3.10416	1.60484	1.20265	1.41856	275125	c
2010	Poitiers	245.369	272.875	280.726	4.05478	1.6865	2.76888	1373.87	c
2011	Livingston	149.328	148.988	140.275	0.961661	0.537933	0.67039	10315	a
2012	Konongo	49.9754	70.5834	87.6602	1.85388	2.01549	1.9097	7590.01	c
2013	Ciudad Vieja [Antigua Guatemala]	82.6463	97.8367	104.95	3.68742	2.52247	3.19422	3346.27	b
2014	Cap-Haitien	35.111	45.6676	42.3616	1.74282	0.605351	1.34489	19089.7	b
2015	Pandan	47.313	49.9092	48.0727	1.33709	0.75201	1.05144	19933.9	b
2017	Saqqez	65.9435	52.8058	50.9999	0.523716	0.764279	0.581542	29960.2	f
2018	Erbil	50.9905	60.0804	73.6895	1.94805	1.57566	1.69776	9403.16	c
2019	Cagliari	120.5	132.447	143.945	-0.231973	-0.0686558	-0.149699	-50770.7	n/a
2020	Tomakomai	284.557	309.744	349.716	-1.72474	-0.171074	-0.529912	-5985.36	n/a
2021	Jetisay	163.121	182.289	142.084	2.7949	0.176511	0.621171	10610.5	b
2022	Naivasha	36.6373	49.2462	44.4083	1.88729	0.596307	1.32632	18489.3	b
2023	Jecheon-si	62.166	92.4946	124.322	-0.933515	-0.177446	-0.517685	-22112.6	n/a
2025	Deroua	17.0418	54.723	67.2465	4.24129	1.39653	2.56053	9722.71	c
2026	Guasave	109.511	114.029	105.597	1.27321	0.365533	0.864744	10761.9	b
2028	Caia	1.00984	1.08985	1.11752	1.21262	1.06196	1.13275	825394	c
2029	Kuala Terengganu	112.082	106.837	97.4736	0.653836	0.0772661	0.412901	23216.2	a
2030	Tchadoua	23.7699	32.0296	22.2396	1.7593	0.0749033	0.915454	47707.3	b
2031	Iseyin	34.0953	40.2767	43.1471	1.70364	1.18731	1.38961	18500.5	c
2032	Hilversum	129.196	134.744	140.447	1.99749	4.07628	2.50102	2966.25	d
2033	Itahari	138.215	63.9921	21.8852	0.000131394	0.131743	0.0812119	263064	f
2034	Karachi	35.181	33.6063	25.6116	0.806892	0.0706574	0.400409	84018.1	a
2035	Huaraz	26.122	26.1868	25.7712	1.0124	0.890965	0.961015	40120.4	b
2037	Gdansk	119.955	136.019	156.467	-2.67827	-1.36543	-1.84583	-3951.02	c
2039	Ploiești	98.606	110.737	146.594	-0.504257	-0.130663	-0.219263	-38092.9	n/a
2040	Obninsk	130.38	164.421	214.833	-7.70487	-1.96087	-3.26953	-1817.45	n/a
2041	Al Lith	0.424005	2.76089	4.05182	13.7728	2.30225	6.1153	94407.6	c
2042	Umm Kadadah	3.27505	2.72816	5.19817	0.521897	1.65448	1.3379	170770	e
2044	Erigavo	23.1402	22.6177	16.2383	0.838449	0.0353895	0.269531	193141	a
2047	Koumra	17.1728	15.059	11.0516	0.546629	0.239182	0.36709	201211	a
2048	Lopburi	46.143	49.8129	57.9319	3.80712	-0.863974	-3.23345	-5974.87	n/a
2049	Sousse	136.771	129.877	99.1201	0.821876	0.197379	0.486549	17873.3	a
2050	Salihli	61.058	67.0935	66.172	1.78482	0.816982	1.41108	11131.5	b
2052	Shinyanga	40.7898	54.0749	42.7546	2.42634	0.250888	1.09202	21882.4	b
2054	Berdychiv	161.965	186.041	225.453	-0.343549	-0.149983	-0.223866	-23443.7	n/a
2056	Guzar	106.385	111.121	95.1203	1.19428	0.429682	0.774729	12884.1	b
2057	Socopó	56.1996	84.9003	65.3991	2.23678	0.292429	1.21583	13435.3	b
2060	Bloemfontein	115.819	110.076	93.9691	0.772384	0.169701	0.494975	19470.3	a
2061	Kitwe	159.941	128.468	91.0733	0.333697	0.152847	0.233771	36201.8	a
2062	Bindura	33.5841	48.6976	43.7173	2.19146	0.489914	1.50383	17108	b
2064	Balombo	34.7871	24.6674	31.407	0.293641	-0.920519	0.716774	42319.4	n/a
2065	San Luis	67.8507	87.1074	69.322	2.61517	0.0968227	1.05264	13841.5	b
2066	Aitkenvale	490.722	494.016	413.29	1.06424	0.215132	0.481936	4623.7	b
2067	Kétou	42.8629	82.5618	62.3394	1.93376	0.224319	1.35197	13774.6	b
2068	Kombissiri	7.02991	15.2194	17.1595	4.98965	1.81902	3.6239	23716	c
2069	Meherpur	43.3862	40.5856	39.6991	0.642603	0.749759	0.676997	35652.3	f
2070	Corumbá	132.122	128.721	117.18	0.83626	0.32039	0.596564	13503.9	a
2072	Santiago	57.8589	60.8792	53.597	1.55105	0.172822	0.689419	26081.8	b
2073	Changji/Sanji	50.0168	66.8226	71.0426	3.04083	1.45162	2.2644	7311.37	c
2074	Oumé	89.9468	73.0494	57.9884	0.171812	0.198801	0.18623	75224	f
2075	Foumban	25.1406	30.5945	28.7873	-2.23334	0.308802	5.95004	6240.59	n/a
2076	Makanza	15.0162	18.0206	15.187	1.71041	0.490927	1.01909	64942.6	b
2077	Pitalito	27.7352	47.9861	38.2585	2.67788	0.323823	1.48606	20212.4	b
2078	Baracoa	17.7037	19.6581	20.3561	4.24262	2.85355	3.73112	14098.5	c
2079	Kaiserslautern	296.4	302.494	317.158	2.03127	-0.659948	-6.70584	-486.304	n/a
2080	El Abiodh Sidi Cheikh	33.8139	28.3133	20.1579	0.56791	0.298073	0.421969	93275.6	a
2081	Cantón Santo Domingo de los Tsachilas	1.29324	5.78463	4.28935	4.13529	0	2.54334	146200	b
2084	K'Umbabe	2.44492	6.05894	6.93306	5.67682	1.62972	3.55428	63131.3	c
2085	Tours	216.536	229.23	236.714	-5.25542	-2.98138	-4.18713	-1054.67	c
2086	Cardiff	231.474	220.86	194.992	0.28551	0.130173	0.179024	26338.7	b
2087	Navrongo	16.579	19.2928	19.8911	2.10322	1.14846	1.53081	35737	c
2088	Joyabaj	16.9451	18.2519	15.119	1.2634	0.454833	0.81828	76763.5	b
2089	Hinche	18.6076	21.391	22.7792	1.39466	1.47145	1.41571	33973	d
2090	Tarutung	28.6569	35.6226	38.8526	-1.2219	-1.11379	-1.18996	-25176.7	n/a
2091	Srinagar	60.021	61.3398	52.4149	1.11781	0.235903	0.652792	27411	b
2092	Shahindezh	91.5086	81.8088	86.5164	0.745233	1.43785	0.901164	12502.8	e
2093	Ramadi	47.7811	57.9547	52.2727	1.70578	0.711146	1.14245	17426.8	b
2094	Piacenza	168.432	173.93	172.531	2.97989	0.847581	1.34746	4352.78	c
2095	Hōfu	287.223	334.559	374.398	-0.795652	-0.102101	-0.417126	-7319.46	n/a
2096	Shymkent	212.712	214.272	138.589	1.03482	0.207103	0.435775	13626.4	b
2098	Jeonju	57.3091	64.3861	67.5789	2.11947	1.78248	1.9938	8031.96	c
2099	Kalmunai	132.423	122.41	112.144	0.331651	0.15928	0.250687	32796.9	a
2100	El Kelaa des Sraghna	1.33732	10.5266	13.0086	13.2114	1.86193	6.4874	27989.8	c
2101	Guamúchil	90.5937	104.422	103.154	2.24405	0.730387	1.8139	5689.09	c
2102	Mogok	23.7123	19.5672	19.0679	0.410909	0.627003	0.448782	105338	f
2103	Morrumbala	1.00392	0.736982	0.434599	0.404815	0.209113	0.294729	5.416e+06	a
2104	Batu Pahat	77.9878	72.8634	66.1099	0.38042	0.157944	0.26631	52398.5	a
2105	Mayahi	22.985	25.1825	24.5201	1.31912	0.940813	1.08778	38565	b
2106	Kamba	43.1942	43.6249	35.4553	1.05557	0.407295	0.626333	41086.7	b
2107	's-Hertogenbosch	208.032	231.764	233.082	2.71036	1.06123	1.72975	2620.12	c
2109	Khairpur Nathan Shah	4.27847	6.23571	9.78238	1.96412	4.09762	2.54264	57006	d
2110	Huacho	48.2013	53.1003	61.3757	1.65691	3.00542	2.10045	8693.41	d
2112	Ostrów Wielkopolski	187.586	203.957	219.867	-1.51336	-0.640567	-1.008	-4884.9	d
2113	Chongnam	10.534	10.6052	10.5056	1.0625	0.844191	0.983932	96614.9	b
2114	Bucharest	75.5141	79.0751	94.2544	17.3015	-0.435284	-0.854761	-13869.5	n/a
2115	Zelenograd	109.438	115.742	103.489	1.40188	0.412553	0.830562	11329.4	c
2116	Qunfudhah	4.58456	6.80151	6.2534	8.89813	0.748244	1.80911	101814	b
2117	UNNAMED	1.34044	1.2587	0.947886	0.797152	0.0743144	0.437964	2.05163e+06	a
2118	Sédhiou	30.1013	34.6539	24.1917	1.50357	0.079406	0.673833	55556.4	b
2119	Las Anod	25.9027	37.3775	30.1703	3.59881	0.372513	1.31609	26988.8	b
2120	Renk	2.56519	8.62591	7.33422	6.23234	0.665573	2.46548	84139.8	b
2121	Ar Raqqah	134.727	124.529	121.536	0.374614	0.470112	0.400141	19550.4	f
2122	مويسالا Moïssala	6.53356	6.21538	4.74414	0.792811	0.174461	0.436708	415784	a
2123	Phra Nakhon Si Ayutthaya	29.1977	43.7116	79.078	-1.68269	-0.523057	-0.846285	-24675.8	n/a
2126	Luodong	98.575	97.6162	105.581	0	-0.0845189	-0.0977277	-100317	n/a
2127	Kyela	51.3544	47.716	34.0247	0.754611	0.191129	0.426288	57108	a
2129	Vinnytsia	128.015	134.435	137.616	2.60842	1.63755	2.07771	3623.93	c
2131	Shahrisabz	106.385	111.121	95.1203	1.37195	0.262305	0.658643	15131.2	b
2132	Ciudad Bolivia	58.9075	72.0901	61.2058	1.72817	0.455178	1.06625	15589.7	b
2135	Komani (Queenstown)	91.2817	82.0329	84.4499	0	2.44339	0.387215	29430.9	n/a
2136	Mufulira	136.648	135.12	129.329	0.896719	0.579053	0.741479	10153.6	a
2137	Marondera	21.6176	39.6119	35.9561	5.4321	0.592275	2.3599	14802.4	b
2138	Taloqan	46.0758	78.6358	72.2324	1.9814	0.838155	1.42039	11641.5	b
2139	Matala	163.216	67.7626	25.8193	0.162129	0.0616371	0.112388	162706	a
2140	Villa Carlos Paz	147.675	167.839	165.962	2.94142	0.873045	1.75558	3630.97	b
2141	Cairns	566.739	525.448	424.556	0.300083	0.0440059	0.127596	16049.3	b
2142	Pobè	76.3728	58.0855	41.5632	0.186272	0.141745	0.162365	111670	a
2143	Ziniaré	11.0914	16.4684	18.046	3.58849	1.48267	2.42227	28500	c
2144	নাটোর	108.508	103.332	101.385	0.743447	0.826253	0.773666	12341.9	f
2145	Sorriso	477.917	380.337	164.395	0.660717	0.0791855	0.326302	11979.2	a
2146	Sarnia	497.148	547.508	591.506	-2.12529	-0.274474	-0.898817	-2051.8	n/a
2148	Keriya	27.2072	24.8299	21.7885	0.432304	0.26121	0.342754	120333	a
2149	Divo	146.766	117.366	89.3192	0.39239	0.258676	0.32549	27378.1	a
2150	Ebolowa	24.8113	21.8805	17.3875	0.353026	0.117583	0.218174	222491	a
2151	Idiofa	32.4723	61.7586	68.3567	-1.79395	-12.5959	-2.13344	-9866.29	n/a
2152	La Plata	7.175	9.23463	11.033	2.01537	1.67107	1.83765	59598.7	c
2153	Oldenburg	230.223	232.709	239.627	1.18379	2.28649	1.49298	2850.74	d
2154	Oued Rhiou	56.2567	65.7638	59.9753	1.76714	0.463296	1.17059	14675.1	b
2155	City of Loja	18.2012	18.8555	19.8002	1.3035	1.47227	1.38294	38020.2	d
2156	Qaryat Salah al Din	22.7913	44.2249	52.4424	2.92714	2.20896	2.71837	10004.8	c
2157	Avilés	96.8158	109.605	121.888	-0.401124	-0.482059	-0.437328	-21067.6	n/a
2158	Sigmo	2.09195	3.7213	4.81628	2.4748	1.7606	2.14287	136017	c
2159	Rouen	211.999	229.311	242.725	-2.22442	-0.634315	-1.28898	-3419.7	c
2160	Dunfermline	188.107	192.229	189.493	6.67994	0.722673	1.13222	4677.94	c
2161	Atebubu	68.5484	88.0252	62.8025	1.58779	0.244646	0.899656	17042.5	b
2162	Guatemala City	65.4857	74.6468	67.4919	1.86308	0.456068	1.08956	13793.3	b
2163	Thomassique	3.02182	2.98049	2.94417	0.957938	0.925751	0.947146	354338	a
2164	Pematang Siantar	46.8084	56.7859	68.8467	-2.89721	-0.386494	-1.04692	-16823.6	n/a
2165	Porbandar	41.8517	38.7865	36.3125	0.210957	0.108851	0.166626	154129	a
2166	Marivan	66.4033	54.0359	46.7032	0.694634	0.657219	0.680168	27115.6	a
2167	Tikrit	183.837	162.801	146.865	0.434687	0.569693	0.505818	12108.9	f
2168	La Spezia	114.836	130.536	135.832	-6.22649	-20.376	-7.57016	-1056.73	n/a
2169	Matsue	204.348	234.743	278.01	-0.548396	-0.13182	-0.287901	-14604.6	n/a
2170	Saryagash	121.336	154.242	120.73	10.5333	0.326638	0.987116	8371.43	b
2171	Nairobi	19.3493	25.409	18.0182	1.78801	0.237185	0.910501	59084.6	b
2172	Mokpo-si	88.3548	93.5965	98.2529	2.25731	-2.75198	4.22772	2536.74	n/a
2173	Akkaraipattu	197.734	180.731	157.674	0.308658	0.096759	0.194776	29168.8	a
2174	Ouarzazate	3.81817	5.56623	7.88193	4.41456	4.21828	4.31746	40776.3	c
2175	Culiacán	105.41	104.383	88.7838	0.952011	0.141348	0.562573	18455.1	b
2176	Bhamo	88.4023	53.625	46.3516	0.277634	0.596929	0.387221	41944.5	f
2177	Lichinga	111.243	84.4541	43.1969	0.50975	0.0751176	0.264921	58007.5	a
2178	Kuantan	88.4939	95.2495	79.9471	1.39929	0.213993	0.750483	15889.4	b
2179	Aguié	24.3567	32.632	21.9944	1.81732	0.0175488	0.865662	50208.8	b
2180	Sagamu	104.962	105.737	131.067	1.07161	-2.6928	5.9795	1421.74	d
2181	Amersfoort	146.985	161.01	150.377	1.56596	0.621876	1.06676	6301.08	c
2183	Johi	0.0391169	0.324532	1.65021	-49.7272	6.58561	16.0018	136298	c
2184	Moyobamba	86.853	81.9621	60.8774	0.822434	0.169743	0.480939	29025.4	a
2185	Balanga	43.69	41.3177	39.7825	0.717722	0.590942	0.677303	35481.7	f
2186	Inowrocław	130.933	144.141	158.276	-2.84249	-0.454019	-1.12264	-6187.11	n/a
2187	Huichon	14.0201	13.1832	11.8372	0.506192	0.138038	0.321896	241710	a
2188	Ruse	146.244	168.912	213.185	-0.929713	-0.185282	-0.390352	-14546.3	n/a
2190	Rafha	103.258	127.569	139.156	2.0066	1.33146	1.63168	5034.84	c
2191	Ghubaysh	4.97401	4.38959	3.50039	0.621967	0.177938	0.420204	577538	a
2192	Richard-Toll	29.2201	31.7225	23.1015	1.29035	0.0579719	0.620821	62607.2	b
2193	Galkayo	90.7728	80.5262	55.639	0.210921	0.00709973	0.0661281	215221	a
2194	Torit	8.40879	2.36886	0.365463	0.131828	0.203744	0.176175	5.47571e+06	f
2196	نيتكتن Bitkine	1.6997	1.59244	1.05539	0.84866	0.213631	0.500392	1.53469e+06	a
2198	Tataouine	61.9273	71.8493	68.1889	2.48447	0.500961	1.47011	10446.5	b
2199	Bursa	127.007	111.517	69.4737	0.710211	0.133635	0.393713	27989.4	a
2200	Hualien	118.267	135.237	150.644	-6.62105	-0.269585	-1.35903	-5510.65	n/a
2201	Musoma	34.9045	34.825	25.1825	0.99124	0.131949	0.484863	70457.5	b
2202	Lira	35.2844	51.8878	36.8468	2.30979	0.354842	1.05252	26270.4	b
2203	Kyiv	99.9381	108.696	105.077	2.36757	0.580228	1.35288	7208.07	c
2204	Tijuana	346.532	367.449	339.313	1.43416	0.379348	0.920065	3171.04	b
2205	Gallaorol	155.678	164.583	145.858	1.52666	0.193949	0.74496	8918.95	b
2206	Valera	47.5424	50.2993	46.5377	1.49512	0.301374	0.905118	23497.3	b
2207	Hanoi	51.96	64.6491	58.8784	2.12484	0.594536	1.29422	13899	b
2208	Al Beidha	1.99965	2.30713	2.96769	1.13762	1.49927	1.25577	309538	d
2210	Kabwe	63.8663	61.1085	59.1283	0.696687	0.757713	0.726163	22444.5	f
2211	Mutare	54.1983	63.8207	53.7754	2.32345	0.130181	0.975549	18991.3	b
2212	Charikar	3.05294	4.96631	6.63659	2.06645	1.95348	2.02127	102218	c
2213	Calulo	52.028	39.5596	40.6073	0.528583	1.17605	0.660336	33359	e
2214	Villa Mercedes	156.505	180.554	154.932	2.19323	0.0563912	0.964176	6662.07	b
2217	Kaya	5.66709	7.45298	8.02443	1.93273	1.18093	1.49546	96706.7	c
2218	Ulipur	28.2203	22.8051	24.4591	0.0247212	1.43875	0.62164	61453.1	e
2219	Cuiabá	165.519	152.94	131.111	0.593638	0.217653	0.404518	16870.7	a
2220	London	323.795	323.987	312.653	1.00741	0.651718	0.808096	3891.17	c
2221	Talca	60.1298	64.0691	54.7275	1.25754	0.390342	0.813547	21504.2	b
2222	Wujiaqu	196.315	194.331	176.36	0.963797	0.723209	0.830142	6507.27	b
2223	Yamoussoukro	96.0421	85.004	76.6695	0.580007	0.483247	0.540604	21709.5	a
2224	Bafia	30.7804	32.7245	32.2956	0	0.790768	27.5634	1150.57	n/a
2225	Gemena	36.8705	36.1687	27.9332	0.921493	0.254079	0.530447	59358.8	a
2226	Cartago	25.7793	31.4785	34.3844	3.00498	12.2536	3.68025	9071.71	d
2227	Basel	196.842	197.579	204.836	1.08083	22.4911	1.8306	2719.86	d
2228	Frenda	44.0845	55.2268	50.3726	2.17391	0.361757	1.39672	15125.5	b
2229	Cuenca	45.2461	44.9597	37.5488	0.969261	0.202032	0.568652	42889.3	a
2230	Geziret Nikla	56.3987	58.1464	47.1296	1.2349	0.118204	0.512294	38019.5	b
2231	Oviedo	54.7973	70.7864	83.3927	-1.40602	-1.00163	-1.23017	-12016.1	n/a
2232	UNNAMED	2.64774	3.74303	3.96382	2.26919	1.13431	1.57686	189991	c
2233	Limoges	203.221	229.31	239.204	-12.005	557.195	-16.6978	-271.361	c
2234	Taunton	202.629	201.219	188.412	0.811119	0.312614	0.451528	11341.3	c
2235	Akim Oda	109.553	100.629	69.6608	0.808971	0.195643	0.498055	23571.9	a
2237	Ouanaminthe	31.4398	48.8723	50.803	1.7585	1.17469	1.59733	15036.2	c
2238	Tebing Tinggi	85.201	77.883	67.4224	0.461424	0.213741	0.331679	39960.5	a
2239	Gandhidham	32.2589	42.0988	36.2888	1.90535	0.461884	1.2065	24076.8	b
2240	Sarpol-e Zahab	17.0124	39.3169	47.6378	2.28645	3.31056	2.40233	13176.7	d
2241	Soran	50.9905	60.0804	73.6895	1.44235	3.24027	1.79704	8901.19	d
2242	Cremona	115.387	141.98	151.435	-3.09277	-0.36992	-1.78165	-4242.39	n/a
2243	Hakodate	191.168	203.973	226.141	-0.701726	-0.152266	-0.316283	-15215.7	n/a
2245	Ongata Rongai	26.6296	35.7331	26.5314	1.83376	0.369234	0.995517	37800.5	b
2246	Gwangju	58.8189	66.7469	66.0476	2.09675	0.919499	1.47096	10875.2	c
2247	Khouribga	43.0063	55.9826	61.6874	3.23956	2.04789	2.71494	7067.9	c
2248	Mazatlán	113.514	121.965	103.762	1.34096	0.192525	0.781334	11825.2	b
2249	Aunglan	22.9426	18.3496	19.8462	0.400646	-2.68144	0.587441	80045.5	n/a
2250	Milange	3.2672	4.16835	2.38	1.45867	0.217398	0.745957	494482	b
2251	Dungun	208.395	201.848	185.992	0.775473	0.22507	0.540933	9406.97	a
2252	Agadez	3.60645	15.7977	32.4232	12.9323	1.18803	1.55632	30311.9	c
2253	Ishara	51.9552	40.6946	42.1714	0.0754778	1.10122	0.66152	32582.4	e
2254	Eindhoven	210.249	236.818	236.146	2.99098	0.953917	1.95623	2290.17	c
2255	Damak	37.6674	19.3176	19.7343	0.00220528	1.22951	0.151908	247199	e
2256	Mehar	7.2257	9.61643	11.8765	2.95124	1.97886	2.37219	44377.6	c
2257	Huaral	30.2116	30.3472	36.0254	1.04515	-2.06229	5.07304	5963.55	e
2258	San Jose	48.6676	47.9756	41.6593	0.961666	0.566387	0.777601	28790	b
2259	Kalisz	136.121	154.816	176.382	-1.39536	-0.742902	-1.01558	-6354.59	n/a
2260	Anju	30.6325	31.5179	30.0124	1.3666	0.342232	0.865555	38112.6	b
2261	Bacău	99.3368	124.714	176.636	-0.699998	-0.0843816	-0.265527	-28659.5	n/a
2262	Moscow	104.843	100.218	87.8574	0.663454	0.295425	0.449195	23275.1	b
2263	Al Makhwah	1.3483	2.59761	3.36952	14.1457	3.62874	7.15301	62648.3	c
2264	UNNAMED	2.80958	3.17545	2.64953	1.7051	0.185742	0.851876	431018	b
2265	Kaffrine	7.0107	6.95775	5.6168	0.971098	0.351023	0.625666	256968	a
2266	Garoowe	32.2962	64.5996	52.6477	4.56754	0.435939	1.87729	12508.1	b
2267	Deir Ez Zor	116.749	95.3417	86.3262	0.217729	0.185087	0.207281	48333.9	f
2268	Ati	3.35266	3.1193	2.18971	0.773968	0.222468	0.449822	836898	a
2269	Saraburi	67.8206	65.4618	68.7534	0.832427	1.33485	1.03818	14100	e
2270	Medenine	77.0113	99.3964	95.4292	2.68543	0.65725	1.79352	6460.33	b
2271	Nazilli	75.0172	86.5664	86.0317	1.87449	0.845186	1.67234	7420.25	c
2272	Taitung	65.2983	97.8248	113.247	-5.22259	-0.382435	-2.22264	-5207	n/a
2273	Igunga	10.9522	19.215	15.1521	3.22846	0.290261	1.55301	48991.7	b
2274	Lugazi	19.4337	27.1686	21.0874	2.3035	0.222625	1.14008	43146.1	b
2275	Bila Tserkva	123.583	125.64	124.582	1.63721	0.697745	1.14943	7011.25	c
2276	Santa Clarita	272.152	318.184	359.599	1.84514	5.57957	2.31664	1368.66	d
2277	Urgut	203.754	206.464	173.254	1.08925	0.213554	0.563009	9490.51	b
2278	Barinas	123.83	107.646	77.2773	0.54598	0.153052	0.326257	31906.9	a
2279	Đại Nghĩa	38.0839	46.5123	38.5407	1.77466	0.408755	1.0207	25557.8	b
2280	Lawdar	0.333044	1.64085	3.46581	4.78657	3.19099	4.07235	161147	c
2281	Botshabelo	74.2218	66.8676	56.4338	0.534282	0.125137	0.34446	45144.7	a
2282	Luanshya	96.6144	104.654	91.0681	1.64598	0.196463	0.80079	13330.6	b
2283	Ghazni	0.2446	0.393875	3.38936	-246.054	-5.46772	-6.85379	-130447	n/a
2284	N'dalatando	17.8744	20.6432	44.3393	22.5672	-0.33347	-0.603349	-59374.9	n/a
2285	Cordoba	123.758	133.266	133.974	2.3803	1.11008	1.77959	4359.91	c
2286	Gold Coast	394.875	388.891	319.65	0.863345	0.12766	0.371971	7597.79	b
2287	Kandi	22.8294	44.9338	24.5327	3.51473	0.171874	1.07195	39179.1	b
2288	Boulsa	0.380296	1.12916	2.55306	9.1394	-16.9394	22.5814	38300.8	n/a
2289	Bogura	79.1768	80.1832	82.544	1.06601	1.19351	1.12203	11010.5	d
2290	Sinop	274.451	278.554	162.981	1.0312	0.11757	0.518774	9441.53	b
2291	Sault Ste. Marie	468.195	507.108	555.08	-1.84835	-0.555904	-0.976543	-2008.74	n/a
2292	Curicó	73.0168	93.4449	88.912	2.77872	0.668506	1.68225	7331.05	b
2293	Ürümqi	130.018	104.565	69.4318	0.385033	0.0723066	0.21155	51014	a
2294	Ferkéssédougou	85.0121	72.7951	59.3639	0.439065	0.252819	0.346553	41070	a
2295	Yaounde	92.8852	82.5975	43.4325	0.732083	0.0181798	0.304403	54084.1	a
2296	Basankusu	17.5309	17.28	12.8385	0.95291	0.110483	0.513367	131477	a
2297	Pereira	21.4549	25.4738	26.5876	2.25888	1.46433	1.93846	21470.3	c
2298	Siegen	210.779	222.373	249.54	-2.18981	-0.135638	-0.427156	-10212.6	n/a
2300	Guaranda	2.95232	3.60293	3.46076	3.26055	0.500124	1.94223	160549	b
2301	Al Kafr al Bahri	63.5691	60.0598	46.5312	0.749882	0.137967	0.403554	45997.9	a
[truncated: 7,017 more rows]
